# Supplementary material for: Clonal architectures predict clinical outcome in clear cell renal cell carcinoma
Source: Nat Commun. 2019 Mar 18;10:1245. doi: 10.1038/s41467-019-09241-7 (PMC6423009; doi:10.1038/s41467-019-09241-7)
Supplement: Supplementary file 3 — Supplementary Data 1 [file 41467_2019_9241_MOESM3_ESM.xls]

## Sheet: supplementary.table.1a.signatur
Signature.1	Signature.2	Signature.3	Signature.4	Signature.5	Signature.6	Signature.7	Signature.8	Signature.9	Signature.10	Signature.11	Signature.12	Signature.13	Signature.14	Signature.15	Signature.16	Signature.17	Signature.18	Signature.19	Signature.20	Signature.21	Signature.22	Signature.23	Signature.24	Signature.25	Signature.26	Signature.27	Signature.28	Signature.29	Signature.30	processes1	processes2	processes3	processes4	processes5
Signature.1	1	0.140609	0.273387	0.230954	0.487567	0.841229	0.258265	0.377953	0.295119	0.316939	0.271763	0.235203	0.0564436	0.569362	0.564165	0.273939	0.131875	0.224334	0.485096	0.459707	0.296229	0.0692877	0.274784	0.207238	0.38153	0.343393	0.0893945	0.0803349	0.379112	0.413293	0.0555581	0.161316	0.181664	0.935358	0.435195
Signature.2	0.140609	1	0.199077	0.0844461	0.199546	0.0756691	0.547583	0.13232	0.100763	0.141607	0.333353	0.123236	0.396067	0.12628	0.0783182	0.227532	0.0960049	0.10631	0.219002	0.107343	0.0551044	0.0142887	0.119403	0.170014	0.170564	0.10169	0.0674661	0.0387121	0.115582	0.554527	0.00558895	0.0364515	0.109572	0.032034	0.339886
Signature.3	0.273387	0.199077	1	0.683997	0.820812	0.300139	0.244001	0.798987	0.610314	0.221625	0.306227	0.542086	0.376117	0.39433	0.277675	0.730398	0.277928	0.457547	0.475621	0.460601	0.303836	0.293712	0.27964	0.534682	0.688984	0.442047	0.196089	0.28794	0.537647	0.423466	0.18012	0.334834	0.479045	0.0711095	0.714745
Signature.4	0.230954	0.0844461	0.683997	1	0.583275	0.284417	0.153057	0.804611	0.387567	0.265095	0.204401	0.33764	0.109157	0.451842	0.228148	0.500691	0.100188	0.735989	0.375532	0.459655	0.150063	0.320945	0.217451	0.827399	0.571885	0.231143	0.153681	0.0730055	0.817904	0.272475	0.360594	0.283279	0.797892	0.0594186	0.431692
Signature.5	0.487567	0.199546	0.820812	0.583275	1	0.513856	0.36206	0.743298	0.725649	0.288388	0.45369	0.790125	0.135674	0.51695	0.460728	0.903714	0.326541	0.419594	0.649806	0.637792	0.540363	0.284158	0.441006	0.451035	0.740605	0.721955	0.2028	0.306058	0.520471	0.585592	0.173199	0.366375	0.396009	0.239387	0.887837
Signature.6	0.841229	0.0756691	0.300139	0.284417	0.513856	1	0.163672	0.347911	0.291464	0.223549	0.315425	0.278401	0.0262415	0.793442	0.826657	0.279107	0.138148	0.207499	0.560528	0.698571	0.322134	0.0549552	0.402177	0.256978	0.358044	0.399969	0.0876249	0.108094	0.361309	0.429016	0.0571376	0.0997566	0.274793	0.717563	0.550838
Signature.7	0.258265	0.547583	0.244001	0.153057	0.36206	0.163672	1	0.145409	0.151373	0.230647	0.764028	0.177946	0.129333	0.229531	0.150902	0.259555	0.127215	0.103896	0.50722	0.195218	0.11249	0.03627	0.471334	0.134365	0.196577	0.144227	0.0688614	0.0466284	0.0991893	0.761505	0.005936	0.0525507	0.123291	0.0745917	0.455929
Signature.8	0.377953	0.13232	0.798987	0.804611	0.743298	0.347911	0.145409	1	0.596834	0.348872	0.193976	0.46185	0.124297	0.487293	0.285492	0.656977	0.202553	0.671525	0.412086	0.447405	0.25272	0.375618	0.170456	0.610987	0.726071	0.374032	0.232488	0.186124	0.745112	0.294944	0.283601	0.429748	0.62048	0.207966	0.541289
Signature.9	0.295119	0.100763	0.610314	0.387567	0.725649	0.291464	0.151373	0.596834	1	0.358002	0.177992	0.563482	0.0905906	0.309488	0.263171	0.708828	0.579616	0.361209	0.329089	0.368968	0.345866	0.203253	0.164188	0.296742	0.555846	0.484718	0.157686	0.645687	0.38259	0.300387	0.133024	0.310737	0.321615	0.142705	0.574486
Signature.10	0.316939	0.141607	0.221625	0.265095	0.288388	0.223549	0.230647	0.348872	0.358002	1	0.109972	0.110786	0.0630143	0.32321	0.18231	0.213806	0.143444	0.488459	0.152539	0.197011	0.106105	0.0235345	0.0664293	0.208102	0.278873	0.133162	0.0434402	0.187621	0.298945	0.132528	0.0696685	0.0490158	0.29788	0.17038	0.259776
Signature.11	0.271763	0.333353	0.306227	0.204401	0.45369	0.315425	0.764028	0.193976	0.177992	0.109972	1	0.199316	0.0694964	0.413569	0.360741	0.286451	0.0968333	0.0879308	0.741045	0.357107	0.160184	0.0386392	0.832294	0.140791	0.226818	0.185181	0.0816135	0.0394591	0.116289	0.814303	0.0107361	0.04912	0.147928	0.0665408	0.528828
Signature.12	0.235203	0.123236	0.542086	0.33764	0.790125	0.278401	0.177946	0.46185	0.563482	0.110786	0.199316	1	0.0585821	0.239345	0.276578	0.818701	0.253768	0.195488	0.375805	0.521327	0.776174	0.139542	0.203499	0.23196	0.539847	0.912303	0.100747	0.237553	0.301547	0.303225	0.0588589	0.191499	0.217567	0.047649	0.774523
Signature.13	0.0564436	0.396067	0.376117	0.109157	0.135674	0.0262415	0.129333	0.124297	0.0905906	0.0630143	0.0694964	0.0585821	1	0.0436751	0.0403929	0.184239	0.0316608	0.100593	0.0946011	0.034827	0.0186845	0.00930239	0.0302278	0.143458	0.185464	0.0763486	0.0320008	0.0163616	0.0668224	0.139776	0.0118959	0.02773	0.140506	0.0120489	0.228898
Signature.14	0.569362	0.12628	0.39433	0.451842	0.51695	0.793442	0.229531	0.487293	0.309488	0.32321	0.413569	0.239345	0.0436751	1	0.744852	0.30202	0.111684	0.410196	0.559692	0.707727	0.245635	0.0476941	0.430098	0.401813	0.362803	0.327897	0.0882445	0.0736793	0.491394	0.457389	0.305929	0.0648038	0.395155	0.417778	0.500315
Signature.15	0.564165	0.0783182	0.277675	0.228148	0.460728	0.826657	0.150902	0.285492	0.263171	0.18231	0.360741	0.276578	0.0403929	0.744852	1	0.270021	0.103785	0.196288	0.547405	0.473987	0.336912	0.0568153	0.475239	0.280694	0.291565	0.397039	0.0929766	0.0790704	0.288988	0.398083	0.126934	0.0681085	0.237766	0.427095	0.485537
Signature.16	0.273939	0.227532	0.730398	0.500691	0.903714	0.279107	0.259555	0.656977	0.708828	0.213806	0.286451	0.818701	0.184239	0.30202	0.270021	1	0.35098	0.336971	0.473717	0.494671	0.483674	0.259628	0.264179	0.377567	0.657413	0.723059	0.156803	0.330688	0.426291	0.402617	0.117944	0.334844	0.341641	0.0595604	0.797027
Signature.17	0.131875	0.0960049	0.277928	0.100188	0.326541	0.138148	0.127215	0.202553	0.579616	0.143444	0.0968333	0.253768	0.0316608	0.111684	0.103785	0.35098	1	0.0755389	0.126664	0.156391	0.125506	0.0647146	0.0622912	0.0713201	0.23693	0.202011	0.032876	0.622195	0.0942269	0.185315	0.0235255	0.061842	0.0792694	0.0632676	0.304786
Signature.18	0.224334	0.10631	0.457547	0.735989	0.419594	0.207499	0.103896	0.671525	0.361209	0.488459	0.0879308	0.195488	0.100593	0.410196	0.196288	0.336971	0.0755389	1	0.199559	0.274693	0.0787552	0.0761089	0.0689388	0.700831	0.374691	0.12814	0.0830644	0.0493095	0.812203	0.159133	0.564706	0.0970206	0.761661	0.0945549	0.226566
Signature.19	0.485096	0.219002	0.475621	0.375532	0.649806	0.560528	0.50722	0.412086	0.329089	0.152539	0.741045	0.375805	0.0946011	0.559692	0.547405	0.473717	0.126664	0.199559	1	0.55062	0.271256	0.100419	0.890513	0.267862	0.399219	0.337126	0.124636	0.0762387	0.277683	0.693139	0.0557297	0.138204	0.247528	0.269681	0.669631
Signature.20	0.459707	0.107343	0.460601	0.459655	0.637792	0.698571	0.195218	0.447405	0.368968	0.197011	0.357107	0.521327	0.034827	0.707727	0.473987	0.494671	0.156391	0.274693	0.55062	1	0.362332	0.0725434	0.422022	0.304032	0.435491	0.525933	0.0883109	0.14094	0.393084	0.438625	0.080196	0.104228	0.406145	0.268903	0.737539
Signature.21	0.296229	0.0551044	0.303836	0.150063	0.540363	0.322134	0.11249	0.25272	0.345866	0.106105	0.160184	0.776174	0.0186845	0.245635	0.336912	0.483674	0.125506	0.0787552	0.271256	0.362332	1	0.075415	0.174526	0.106835	0.386606	0.885636	0.066076	0.113344	0.187356	0.2241	0.0218302	0.110425	0.0886252	0.159535	0.551643
Signature.22	0.0692877	0.0142887	0.293712	0.320945	0.284158	0.0549552	0.03627	0.375618	0.203253	0.0235345	0.0386392	0.139542	0.00930239	0.0476941	0.0568153	0.259628	0.0647146	0.0761089	0.100419	0.0725434	0.075415	1	0.0401906	0.101653	0.725637	0.0983664	0.424777	0.074814	0.0784264	0.125589	0.00983024	0.83317	0.0708718	0.0310019	0.146913
Signature.23	0.274784	0.119403	0.27964	0.217451	0.441006	0.402177	0.471334	0.170456	0.164188	0.0664293	0.832294	0.203499	0.0302278	0.430098	0.475239	0.264179	0.0622912	0.0689388	0.890513	0.422022	0.174526	0.0401906	1	0.135358	0.212412	0.176118	0.0821175	0.0270382	0.102429	0.672677	0.00851591	0.0424944	0.137798	0.0726684	0.505653
Signature.24	0.207238	0.170014	0.534682	0.827399	0.451035	0.256978	0.134365	0.610987	0.296742	0.208102	0.140791	0.23196	0.143458	0.401813	0.280694	0.377567	0.0713201	0.700831	0.267862	0.304032	0.106835	0.101653	0.135358	1	0.348731	0.152443	0.104077	0.0427655	0.849934	0.250215	0.547813	0.125904	0.674845	0.0671017	0.319063
Signature.25	0.38153	0.170564	0.688984	0.571885	0.740605	0.358044	0.196577	0.726071	0.555846	0.278873	0.226818	0.539847	0.185464	0.362803	0.291565	0.657413	0.23693	0.374691	0.399219	0.435491	0.386606	0.725637	0.212412	0.348731	1	0.491364	0.398478	0.215703	0.4167	0.392094	0.145728	0.657801	0.319644	0.220401	0.598151
Signature.26	0.343393	0.10169	0.442047	0.231143	0.721955	0.399969	0.144227	0.374032	0.484718	0.133162	0.185181	0.912303	0.0763486	0.327897	0.397039	0.723059	0.202011	0.12814	0.337126	0.525933	0.885636	0.0983664	0.176118	0.152443	0.491364	1	0.0942785	0.190949	0.252488	0.261008	0.0300945	0.149385	0.145976	0.184212	0.733871
Signature.27	0.0893945	0.0674661	0.196089	0.153681	0.2028	0.0876249	0.0688614	0.232488	0.157686	0.0434402	0.0816135	0.100747	0.0320008	0.0882445	0.0929766	0.156803	0.032876	0.0830644	0.124636	0.0883109	0.066076	0.424777	0.0821175	0.104077	0.398478	0.0942785	1	0.0288572	0.0991615	0.158065	0.0441274	0.631912	0.0671052	0.0403184	0.112996
Signature.28	0.0803349	0.0387121	0.28794	0.0730055	0.306058	0.108094	0.0466284	0.186124	0.645687	0.187621	0.0394591	0.237553	0.0163616	0.0736793	0.0790704	0.330688	0.622195	0.0493095	0.0762387	0.14094	0.113344	0.074814	0.0270382	0.0427655	0.215703	0.190949	0.0288572	1	0.075714	0.111885	0.0100595	0.084864	0.062724	0.0277592	0.280446
Signature.29	0.379112	0.115582	0.537647	0.817904	0.520471	0.361309	0.0991893	0.745112	0.38259	0.298945	0.116289	0.301547	0.0668224	0.491394	0.288988	0.426291	0.0942269	0.812203	0.277683	0.393084	0.187356	0.0784264	0.102429	0.849934	0.4167	0.252488	0.0991615	0.075714	1	0.218528	0.590958	0.127453	0.643938	0.244513	0.358004
Signature.30	0.413293	0.554527	0.423466	0.272475	0.585592	0.429016	0.761505	0.294944	0.300387	0.132528	0.814303	0.303225	0.139776	0.457389	0.398083	0.402617	0.185315	0.159133	0.693139	0.438625	0.2241	0.125589	0.672677	0.250215	0.392094	0.261008	0.158065	0.111885	0.218528	1	0.073533	0.150654	0.172678	0.177251	0.631711
processes1	0.0555581	0.00558895	0.18012	0.360594	0.173199	0.0571376	0.005936	0.283601	0.133024	0.0696685	0.0107361	0.0588589	0.0118959	0.305929	0.126934	0.117944	0.0235255	0.564706	0.0557297	0.080196	0.0218302	0.00983024	0.00851591	0.547813	0.145728	0.0300945	0.0441274	0.0100595	0.590958	0.073533	1	0.0196475	0.161374	0.0078195	0.0489687
processes2	0.161316	0.0364515	0.334834	0.283279	0.366375	0.0997566	0.0525507	0.429748	0.310737	0.0490158	0.04912	0.191499	0.02773	0.0648038	0.0681085	0.334844	0.061842	0.0970206	0.138204	0.104228	0.110425	0.83317	0.0424944	0.125904	0.657801	0.149385	0.631912	0.084864	0.127453	0.150654	0.0196475	1	0.0758462	0.118514	0.170807
processes3	0.181664	0.109572	0.479045	0.797892	0.396009	0.274793	0.123291	0.62048	0.321615	0.29788	0.147928	0.217567	0.140506	0.395155	0.237766	0.341641	0.0792694	0.761661	0.247528	0.406145	0.0886252	0.0708718	0.137798	0.674845	0.319644	0.145976	0.0671052	0.062724	0.643938	0.172678	0.161374	0.0758462	1	0.047445	0.262526
processes4	0.935358	0.032034	0.0711095	0.0594186	0.239387	0.717563	0.0745917	0.207966	0.142705	0.17038	0.0665408	0.047649	0.0120489	0.417778	0.427095	0.0595604	0.0632676	0.0945549	0.269681	0.268903	0.159535	0.0310019	0.0726684	0.0671017	0.220401	0.184212	0.0403184	0.0277592	0.244513	0.177251	0.0078195	0.118514	0.047445	1	0.162018
processes5	0.435195	0.339886	0.714745	0.431692	0.887837	0.550838	0.455929	0.541289	0.574486	0.259776	0.528828	0.774523	0.228898	0.500315	0.485537	0.797027	0.304786	0.226566	0.669631	0.737539	0.551643	0.146913	0.505653	0.319063	0.598151	0.733871	0.112996	0.280446	0.358004	0.631711	0.0489687	0.170807	0.262526	0.162018	1

## Sheet: supplementary table.1b.signatur
Signature.1	Signature.2	Signature.3	Signature.4	Signature.5	Signature.6	Signature.7	Signature.8	Signature.9	Signature.10	Signature.11	Signature.12	Signature.13	Signature.14	Signature.15	Signature.16	Signature.17	Signature.18	Signature.19	Signature.20	Signature.21	Signature.22	Signature.23	Signature.24	Signature.25	Signature.26	Signature.27	Signature.28	Signature.29	Signature.30	processes1	processes2	processes3	processes4	processes5
Signature.1	1	0.062851	-0.180364	-0.0419791	0.290425	0.807745	0.16642	0.116867	0.00956908	0.238119	0.158901	-0.0189886	-0.0393043	0.474956	0.482071	-0.0346896	-0.00475834	0.0605756	0.358363	0.31952	0.14436	-0.0906643	0.174283	-0.00861638	0.12943	0.158958	-0.0219322	-0.071522	0.209671	0.267747	-0.0269192	-0.0190427	0.000306406	0.952929	0.21334
Signature.2	0.062851	1	0.0410062	-0.0621891	0.0477481	-0.0142416	0.521783	-0.0353562	-0.0648739	0.0926691	0.287209	-0.00299287	0.366939	0.0402139	-0.00194235	0.115837	0.0297197	0.0207696	0.138499	0.00225044	-0.03907	-0.0652488	0.0614059	0.0744616	0.0278051	-0.0121258	0.0134095	-0.0356025	0.00747649	0.531454	-0.0360324	-0.0598568	0.0206082	-0.0111918	0.285457
Signature.3	-0.180364	0.0410062	1	0.343664	0.327393	-0.157741	0.0126461	0.447914	-0.00629419	-0.0120761	0.0432303	0.0362744	0.376395	0.0269051	-0.128541	0.300656	-0.0220219	0.195638	0.120602	0.0406209	-0.162046	-0.0364576	0.0392354	0.191484	0.146847	-0.0653872	-0.0716279	-0.026096	0.184793	-0.00232124	0.0231086	-0.0900605	0.212002	-0.223284	0.201064
Signature.4	-0.0419791	-0.0621891	0.343664	1	0.109197	0.0176506	-0.0289396	0.641292	-0.112889	0.132058	-0.00729817	-0.0807533	-0.0438287	0.247582	-0.0262956	0.0764347	-0.152875	0.666206	0.096649	0.202932	-0.1813	0.129293	0.0353394	0.752376	0.197117	-0.174355	-0.0205861	-0.203253	0.73483	-0.0577384	0.312917	0.0116481	0.746009	-0.0958947	-0.0854402
Signature.5	0.290425	0.0477481	0.327393	0.109197	1	0.315639	0.253643	0.305764	0.340228	0.129576	0.347425	0.651079	-0.102364	0.301275	0.269809	0.793169	0.0905282	0.122932	0.509399	0.448632	0.360899	-0.0374742	0.366736	0.0195705	0.32474	0.589393	-0.0424315	0.0269691	0.159808	0.369327	0.0164243	0.00128165	0.0441205	0.123091	0.721678
Signature.6	0.807745	-0.0142416	-0.157741	0.0176506	0.315639	1	0.0534003	0.0445847	-0.016166	0.127802	0.204491	0.0255701	-0.0785692	0.745593	0.793094	-0.0478478	-0.00455425	0.0310535	0.446005	0.617857	0.167789	-0.116226	0.317306	0.0434694	0.0701641	0.221866	-0.029726	-0.0469001	0.175789	0.278857	-0.0293927	-0.104421	0.105254	0.711254	0.385101
Signature.7	0.16642	0.521783	0.0126461	-0.0289396	0.253643	0.0534003	1	-0.0956423	-0.0619558	0.171086	0.741958	0.0146141	0.0726483	0.125921	0.0502486	0.0923328	0.0398214	-0.0148231	0.444855	0.0666979	-0.00745982	-0.0689333	0.423977	-0.0109366	-0.00857747	-0.00508042	-0.00426556	-0.0534336	-0.0565281	0.747969	-0.0502778	-0.0761377	0.00203084	0.0189277	0.392754
Signature.8	0.116867	-0.0353562	0.447914	0.641292	0.305764	0.0445847	-0.0956423	1	0.141973	0.238612	-0.0861625	0.00909266	-0.0676678	0.263706	-0.00985679	0.249695	-0.0756807	0.588808	0.0789801	0.112008	-0.123268	0.173038	-0.0884118	0.38794	0.386018	-0.058544	0.0517835	-0.119211	0.620077	-0.12631	0.212272	0.176183	0.485984	0.0811098	-0.0460713
Signature.9	0.00956908	-0.0648739	-0.00629419	-0.112889	0.340228	-0.016166	-0.0619558	0.141973	1	0.253088	-0.0816704	0.238586	-0.0970887	-0.0024059	-0.0162649	0.405827	0.516583	0.0945093	-0.0246744	0.0137844	0.0621502	-0.0747574	-0.071305	-0.119583	0.0741399	0.172694	-0.043568	0.604194	0.0142948	-0.0727059	-0.00624215	0.00864157	0.0137897	-0.00499874	0.100007
Signature.10	0.238119	0.0926691	-0.0120761	0.132058	0.129576	0.127802	0.171086	0.238612	0.253088	1	0.0259121	-0.0634671	0.00477569	0.239791	0.090679	0.0365805	0.0619432	0.431588	0.0293096	0.0761033	-0.00871781	-0.0780001	-0.0134875	0.0864415	0.131385	-0.0106009	-0.0281072	0.107101	0.195595	0.00513892	0.019723	-0.0738982	0.210064	0.122982	0.0997207
Signature.11	0.158901	0.287209	0.0432303	-0.00729817	0.347425	0.204491	0.741958	-0.0861625	-0.0816704	0.0259121	1	-0.0014782	-0.00443913	0.316649	0.267664	0.0740206	-0.0141836	-0.0613582	0.704082	0.232584	0.0202699	-0.0899796	0.814253	-0.039064	-0.0252304	0.00872999	-0.00646643	-0.0841065	-0.0728116	0.793115	-0.0576467	-0.109666	0.0022204	-0.00183378	0.450371
Signature.12	-0.0189886	-0.00299287	0.0362744	-0.0807533	0.651079	0.0255701	0.0146141	0.00909266	0.238586	-0.0634671	-0.0014782	1	-0.0998174	-0.0401886	0.0555923	0.691077	0.0690868	-0.0884926	0.114163	0.308682	0.716361	-0.105494	0.0271164	-0.126999	0.170572	0.873708	-0.0793897	0.0365175	-0.0307572	0.00823469	-0.0764138	-0.0998772	-0.0730831	-0.100822	0.606715
Signature.13	-0.0393043	0.366939	0.376395	-0.0438287	-0.102364	-0.0785692	0.0726483	-0.0676678	-0.0970887	0.00477569	-0.00443913	-0.0998174	1	-0.0625227	-0.0514393	0.0339347	-0.046243	0.00622585	-0.0168365	-0.0945524	-0.0890123	-0.0776059	-0.0397449	0.032186	0.0316671	-0.0542041	-0.0290412	-0.0665501	-0.0622803	0.0359289	-0.0330039	-0.0783003	0.0475395	-0.0358517	0.0957952
Signature.14	0.474956	0.0402139	0.0269051	0.247582	0.301275	0.745593	0.125921	0.263706	-0.0024059	0.239791	0.316649	-0.0401886	-0.0625227	1	0.693667	-0.0264381	-0.0409556	0.273996	0.439944	0.625416	0.0673946	-0.13127	0.347559	0.224117	0.0626561	0.118623	-0.0332181	-0.0934395	0.338808	0.308901	0.250064	-0.155297	0.248381	0.371812	0.286797
Signature.15	0.482071	-0.00194235	-0.128541	-0.0262956	0.269809	0.793094	0.0502486	-0.00985679	-0.0162649	0.090679	0.267664	0.0555923	-0.0514393	0.693667	1	-0.0161485	-0.0288227	0.0372898	0.445185	0.34814	0.203094	-0.095315	0.407906	0.0992226	0.00906662	0.241521	-0.0112683	-0.0636805	0.106802	0.259173	0.0569178	-0.119837	0.0797118	0.384569	0.319521
Signature.16	-0.0346896	0.115837	0.300656	0.0764347	0.793169	-0.0478478	0.0923328	0.249695	0.405827	0.0365805	0.0740206	0.691077	0.0339347	-0.0264381	-0.0161485	1	0.170125	0.0466485	0.200833	0.211231	0.273275	0.00141786	0.0709522	-0.000292059	0.266926	0.571344	-0.0526729	0.124498	0.0740099	0.081435	-0.0334648	0.0358761	0.0344314	-0.133233	0.559581
Signature.17	-0.00475834	0.0297197	-0.0220219	-0.152875	0.0905282	-0.00455425	0.0398214	-0.0756807	0.516583	0.0619432	-0.0141836	0.0690868	-0.046243	-0.0409556	-0.0288227	0.170125	1	-0.0772689	-0.0429718	-0.0163925	-0.0218741	-0.0615438	-0.0418461	-0.127228	-0.0124704	0.0281374	-0.0608462	0.573224	-0.102227	0.0277367	-0.0444403	-0.0961698	-0.0803767	-0.00598036	0.0902733
Signature.18	0.0605756	0.0207696	0.195638	0.666206	0.122932	0.0310535	-0.0148231	0.588808	0.0945093	0.431588	-0.0613582	-0.0884926	0.00622585	0.273996	0.0372898	0.0466485	-0.0772689	1	-0.0103853	0.073461	-0.130017	-0.0903815	-0.0685927	0.619985	0.0993367	-0.134356	-0.0344225	-0.115427	0.764392	-0.0623553	0.542921	-0.106803	0.706363	0.0071892	-0.152391
Signature.19	0.358363	0.138499	0.120602	0.096649	0.509399	0.446005	0.444855	0.0789801	-0.0246744	0.0293096	0.704082	0.114163	-0.0168365	0.439944	0.445185	0.200833	-0.0429718	-0.0103853	1	0.401671	0.0758417	-0.0910429	0.893398	0.0173251	0.0671661	0.0997726	-0.00581552	-0.1129	0.0259668	0.596966	-0.0457744	-0.0923857	0.0400289	0.197499	0.525948
Signature.20	0.31952	0.00225044	0.0406209	0.202932	0.448632	0.617857	0.0666979	0.112008	0.0137844	0.0761033	0.232584	0.308682	-0.0945524	0.625416	0.34814	0.211231	-0.0163925	0.073461	0.401671	1	0.181714	-0.137425	0.327314	0.0505471	0.101467	0.345232	-0.0570975	-0.0442878	0.167937	0.251733	-0.0227713	-0.150463	0.233248	0.193957	0.622837
Signature.21	0.14436	-0.03907	-0.162046	-0.1813	0.360899	0.167789	-0.00745982	-0.123268	0.0621502	-0.00871781	0.0202699	0.716361	-0.0890123	0.0673946	0.203094	0.273275	-0.0218741	-0.130017	0.0758417	0.181714	1	-0.094934	0.0512432	-0.156078	0.109784	0.859034	-0.0565302	-0.0433875	-0.0555798	0.0151522	-0.0708074	-0.0949406	-0.128304	0.0790849	0.379959
Signature.22	-0.0906643	-0.0652488	-0.0364576	0.129293	-0.0374742	-0.116226	-0.0689333	0.173038	-0.0747574	-0.0780001	-0.0899796	-0.105494	-0.0776059	-0.13127	-0.095315	0.00141786	-0.0615438	-0.0903815	-0.0910429	-0.137425	-0.094934	1	-0.0758031	-0.107349	0.731849	-0.121317	0.366272	-0.0559232	-0.140474	-0.0608128	-0.0653245	0.805746	-0.104883	-0.0472088	-0.19424
Signature.23	0.174283	0.0614059	0.0392354	0.0353394	0.366736	0.317306	0.423977	-0.0884118	-0.071305	-0.0134875	0.814253	0.0271164	-0.0397449	0.347559	0.407906	0.0709522	-0.0418461	-0.0685927	0.893398	0.327314	0.0512432	-0.0758031	1	-0.0269104	-0.0145102	0.0166937	0.00243295	-0.0860566	-0.0704236	0.631796	-0.0534752	-0.101847	0.00522503	0.0111203	0.44313
Signature.24	-0.00861638	0.0744616	0.191484	0.752376	0.0195705	0.0434694	-0.0109366	0.38794	-0.119583	0.0864415	-0.039064	-0.126999	0.032186	0.224117	0.0992226	-0.000292059	-0.127228	0.619985	0.0173251	0.0505471	-0.156078	-0.107349	-0.0269104	1	-0.0634786	-0.1817	-0.0422309	-0.172522	0.792499	-0.00734735	0.533469	-0.130208	0.579922	-0.0493116	-0.126092
Signature.25	0.12943	0.0278051	0.146847	0.197117	0.32474	0.0701641	-0.00857747	0.386018	0.0741399	0.131385	-0.0252304	0.170572	0.0316671	0.0626561	0.00906662	0.266926	-0.0124704	0.0993367	0.0671661	0.101467	0.109784	0.731849	-0.0145102	-0.0634786	1	0.162956	0.311206	-0.0619052	0.045593	0.0534375	0.00344245	0.556494	-0.0116808	0.102495	0.105502
Signature.26	0.158958	-0.0121258	-0.0653872	-0.174355	0.589393	0.221866	-0.00508042	-0.058544	0.172694	-0.0106009	0.00872999	0.873708	-0.0542041	0.118623	0.241521	0.571344	0.0281374	-0.134356	0.0997726	0.345232	0.859034	-0.121317	0.0166937	-0.1817	0.162956	1	-0.0608663	0.00490017	-0.0478196	-0.00490476	-0.09111	-0.111425	-0.124369	0.0877478	0.589813
Signature.27	-0.0219322	0.0134095	-0.0716279	-0.0205861	-0.0424315	-0.029726	-0.00426556	0.0517835	-0.043568	-0.0281072	-0.00646643	-0.0793897	-0.0290412	-0.0332181	-0.0112683	-0.0526729	-0.0608462	-0.0344225	-0.00581552	-0.0570975	-0.0565302	0.366272	0.00243295	-0.0422309	0.311206	-0.0608663	1	-0.0696197	-0.0507855	0.0335053	-0.00797622	0.594833	-0.0585271	-0.0155484	-0.133262
Signature.28	-0.071522	-0.0356025	-0.026096	-0.203253	0.0269691	-0.0469001	-0.0534336	-0.119211	0.604194	0.107101	-0.0841065	0.0365175	-0.0665501	-0.0934395	-0.0636805	0.124498	0.573224	-0.115427	-0.1129	-0.0442878	-0.0433875	-0.0559232	-0.0860566	-0.172522	-0.0619052	0.00490017	-0.0696197	1	-0.135127	-0.0700146	-0.0621944	-0.0764474	-0.107671	-0.0477767	0.0353469
Signature.29	0.209671	0.00747649	0.184793	0.73483	0.159808	0.175789	-0.0565281	0.620077	0.0142948	0.195595	-0.0728116	-0.0307572	-0.0622803	0.338808	0.106802	0.0740099	-0.102227	0.764392	0.0259668	0.167937	-0.0555798	-0.140474	-0.0704236	0.792499	0.045593	-0.0478196	-0.0507855	-0.135127	1	-0.0549533	0.586443	-0.132906	0.538125	0.162465	-0.0671511
Signature.30	0.267747	0.531454	-0.00232124	-0.0577384	0.369327	0.278857	0.747969	-0.12631	-0.0727059	0.00513892	0.793115	0.00823469	0.0359289	0.308901	0.259173	0.081435	0.0277367	-0.0623553	0.596966	0.251733	0.0151522	-0.0608128	0.631796	-0.00734735	0.0534375	-0.00490476	0.0335053	-0.0700146	-0.0549533	1	-0.025313	-0.077382	-0.0564409	0.0890192	0.459245
processes1	-0.0269192	-0.0360324	0.0231086	0.312917	0.0164243	-0.0293927	-0.0502778	0.212272	-0.00624215	0.019723	-0.0576467	-0.0764138	-0.0330039	0.250064	0.0569178	-0.0334648	-0.0444403	0.542921	-0.0457744	-0.0227713	-0.0708074	-0.0653245	-0.0534752	0.533469	0.00344245	-0.09111	-0.00797622	-0.0621944	0.586443	-0.025313	1	-0.0729159	0.0854436	-0.0338408	-0.147891
processes2	-0.0190427	-0.0598568	-0.0900605	0.0116481	0.00128165	-0.104421	-0.0761377	0.176183	0.00864157	-0.0738982	-0.109666	-0.0998772	-0.0783003	-0.155297	-0.119837	0.0358761	-0.0961698	-0.106803	-0.0923857	-0.150463	-0.0949406	0.805746	-0.101847	-0.130208	0.556494	-0.111425	0.594833	-0.0764474	-0.132906	-0.077382	-0.0729159	1	-0.143254	0.0328515	-0.25403
processes3	0.000306406	0.0206082	0.212002	0.746009	0.0441205	0.105254	0.00203084	0.485984	0.0137897	0.210064	0.0022204	-0.0730831	0.0475395	0.248381	0.0797118	0.0344314	-0.0803767	0.706363	0.0400289	0.233248	-0.128304	-0.104883	0.00522503	0.579922	-0.0116808	-0.124369	-0.0585271	-0.107671	0.538125	-0.0564409	0.0854436	-0.143254	1	-0.0505483	-0.11516
processes4	0.952929	-0.0111918	-0.223284	-0.0958947	0.123091	0.711254	0.0189277	0.0811098	-0.00499874	0.122982	-0.00183378	-0.100822	-0.0358517	0.371812	0.384569	-0.133233	-0.00598036	0.0071892	0.197499	0.193957	0.0790849	-0.0472088	0.0111203	-0.0493116	0.102495	0.0877478	-0.0155484	-0.0477767	0.162465	0.0890192	-0.0338408	0.0328515	-0.0505483	1	0.0112376
processes5	0.21334	0.285457	0.201064	-0.0854402	0.721678	0.385101	0.392754	-0.0460713	0.100007	0.0997207	0.450371	0.606715	0.0957952	0.286797	0.319521	0.559581	0.0902733	-0.152391	0.525948	0.622837	0.379959	-0.19424	0.44313	-0.126092	0.105502	0.589813	-0.133262	0.0353469	-0.0671511	0.459245	-0.147891	-0.25403	-0.11516	0.0112376	1
