# Supplementary material for: Clonal architectures predict clinical outcome in clear cell renal cell carcinoma
Source: Nat Commun. 2019 Mar 18;10:1245. doi: 10.1038/s41467-019-09241-7 (PMC6423009; doi:10.1038/s41467-019-09241-7)
Supplement: Supplementary file 4 — Supplementary Data 2 [file 41467_2019_9241_MOESM4_ESM.xls]

## Sheet: supple.table2a.chat.driver_even
driver_events	occurrences	in_degrees	out_degrees	degrees_ratio	clonal_ratio	P_value	qvalue	temporal_order
VHL	169	1152	0	0	0	0	0	late
LRP2	17	85	0	0	0	5.16988e-26	1.01615e-25	late
HMCN1	24	164	0	0	0	8.55285e-50	4.43193e-49	late
USH2A	15	152	0	0	0	3.50325e-46	1.66404e-45	late
SETD2	49	334	0	0	0	5.71494e-101	6.51503e-100	late
CSMD3	22	253	0	0	0	1.38179e-76	1.12517e-75	late
PBRM1	166	1000	0	0	0	1.86653e-301	3.5464e-300	late
PKHD1	16	99	0	0	0	3.15544e-30	7.82001e-30	late
BAP1	38	292	0	0	0	2.51346e-88	2.38778e-87	late
ATM	17	119	0	0	0	3.00927e-36	9.0278e-36	late
ARID1A	15	97	0	0	0	1.26218e-29	2.99767e-29	late
DNAH9	16	100	0	0	0	1.57772e-30	4.08773e-30	late
KMT2C	20	124	0	0	0	9.40395e-38	3.15309e-37	late
PCLO	18	135	0	0	0	4.59177e-41	2.01332e-40	late
DNAH2	15	129	0	0	0	2.93874e-39	1.11672e-38	late
MUC16	44	335	0	0	0	2.85747e-101	4.07189e-100	late
ABCA13	15	84	0	0	0	1.03398e-25	1.96455e-25	late
DST	18	127	0	0	0	1.17549e-38	4.1877e-38	late
MTOR	27	225	0	0	0	3.70921e-68	2.11425e-67	late
ANK3	16	73	0	0	0	2.11758e-22	3.89362e-22	late
GPR98	15	119	0	0	0	3.00927e-36	9.0278e-36	late
amp20q	48	168	102	37	58	7.06627e-05	8.56973e-05	late
amp8q	44	186	129	40	59	0.00156258	0.00181769	late
del22q	55	190	130	40	60	0.000943717	0.00112066	late
amp3q	69	183	178	49	68	0.833293	0.833293	Inter./not powered
del10p	86	188	202	51	66	0.510409	0.52897	Inter./not powered
amp16p	55	82	90	52	70	0.593647	0.604248	Inter./not powered
amp5p	111	221	267	54	73	0.0415347	0.0446694	early
del17q	53	110	139	55	75	0.0757812	0.0799913	early
del18p	87	196	255	56	70	0.00624956	0.0071245	early
amp12p	66	118	157	57	65	0.0217643	0.023857	early
amp12q	64	114	154	57	65	0.0170424	0.0190474	early
del10q	100	176	265	60	71	2.62492e-05	3.3249e-05	early
del18q	96	171	261	60	72	1.7347e-05	2.29949e-05	early
del13q	77	135	218	61	74	1.16848e-05	1.58579e-05	early
del4q	86	141	221	61	75	3.07359e-05	3.80858e-05	early
del21q	69	116	191	62	84	2.20431e-05	2.85558e-05	early
del8q	94	127	236	65	76	1.12711e-08	1.64732e-08	early
del15q	60	98	191	66	76	4.82583e-08	6.87681e-08	early
del11q	63	123	243	66	80	3.47922e-10	5.21883e-10	early
del2q	41	63	128	67	85	2.95441e-06	4.10735e-06	early
del8p	140	194	429	68	79	2.31164e-21	4.1176e-21	early
del4p	85	102	228	69	77	3.25937e-12	5.16066e-12	early
del17p	68	90	203	69	79	3.46408e-11	5.33655e-11	early
del6p	92	114	269	70	79	1.46367e-15	2.52816e-15	early
amp5q	216	222	551	71	85	4.22643e-33	1.20453e-32	early
del9p	141	146	402	73	70	1.18517e-28	2.59826e-28	early
del6q	131	140	380	73	83	1.27251e-26	2.59047e-26	early
del1q	60	62	168	73	86	1.7743e-12	2.88957e-12	early
del9q	140	137	404	74	71	1.47448e-31	4.00216e-31	early
del11p	54	62	183	74	83	4.79866e-15	8.04481e-15	early
amp7q	112	100	319	76	83	9.75483e-28	2.05935e-27	early
amp7p	106	93	315	77	82	2.60725e-29	5.94453e-29	early
del14q	199	146	610	80	82	3.3221e-68	2.104e-67	early
del1p	90	45	270	85	88	2.93091e-40	1.1933e-39	early
del3q	100	33	365	91	97	6.26527e-72	4.464e-71	early
del3p	386	0	1449	100	100	0	0	early

## Sheet: supple.table2b.chat.driver_even
Ordering	events	otherevents	NO.orderings	NO.opposite_orderings	P_value	orderings.sample	opposite.sample	Qvalue
VHL->del1p	late	early	0	30	1.86265e-09		TCGA-A3-3372,TCGA-A3-3373,TCGA-A3-3382,TCGA-B0-5102,TCGA-B0-5703,TCGA-B4-5832,TCGA-B8-5549,TCGA-BP-4967,TCGA-BP-4977,TCGA-BP-5004,TCGA-BP-5178,TCGA-BP-5185,TCGA-BP-5198,TCGA-CJ-4903,TCGA-CJ-5676,TCGA-CW-5588,TCGA-CW-6090,TCGA-CZ-5984,TCGA-EU-5905,TCGA-EU-5907,TCGA-G6-A8L8,101,14,19,3,50,52,64,71,87	4.222e-08
VHL->del3p	late	early	0	163	1.71057e-49		TCGA-3Z-A93Z,TCGA-A3-3308,TCGA-A3-3316,TCGA-A3-3326,TCGA-A3-3331,TCGA-A3-3367,TCGA-A3-3372,TCGA-A3-3373,TCGA-A3-3382,TCGA-A3-3383,TCGA-A3-A6NI,TCGA-A3-A8OV,TCGA-AK-3455,TCGA-AS-3778,TCGA-B0-4823,TCGA-B0-4827,TCGA-B0-4945,TCGA-B0-5077,TCGA-B0-5085,TCGA-B0-5088,TCGA-B0-5092,TCGA-B0-5094,TCGA-B0-5095,TCGA-B0-5096,TCGA-B0-5099,TCGA-B0-5102,TCGA-B0-5106,TCGA-B0-5107,TCGA-B0-5108,TCGA-B0-5113,TCGA-B0-5…	6.39753e-47
VHL->del4p	late	early	0	27	1.49012e-08		TCGA-A3-3316,TCGA-A3-3382,TCGA-B0-5102,TCGA-B4-5832,TCGA-B8-5549,TCGA-BP-4967,TCGA-BP-5175,TCGA-BP-5178,TCGA-BP-5183,TCGA-BP-5185,TCGA-BP-5198,TCGA-CJ-4903,TCGA-CJ-6030,TCGA-CW-5588,TCGA-CW-6090,TCGA-CZ-5465,TCGA-CZ-5984,TCGA-EU-5905,TCGA-EU-5907,14,19,3,52,56,64,71,95	2.65383e-07
VHL->del6p	late	early	0	31	9.31323e-10		TCGA-A3-3382,TCGA-B0-5102,TCGA-B0-5108,TCGA-B4-5832,TCGA-B8-5163,TCGA-BP-4962,TCGA-BP-4967,TCGA-BP-4977,TCGA-BP-5175,TCGA-BP-5178,TCGA-BP-5180,TCGA-BP-5185,TCGA-BP-5198,TCGA-CJ-4903,TCGA-CJ-5676,TCGA-CW-5588,TCGA-CZ-4853,TCGA-CZ-5465,TCGA-CZ-5984,TCGA-CZ-5987,TCGA-EU-5905,TCGA-EU-5907,101,19,3,50,52,56,64,87,95	2.24719e-08
VHL->del8p	late	early	0	44	1.13687e-13		TCGA-A3-3372,TCGA-A3-3373,TCGA-A3-3382,TCGA-B0-5094,TCGA-B0-5102,TCGA-B0-5108,TCGA-B0-5695,TCGA-B0-5713,TCGA-B8-4148,TCGA-B8-5549,TCGA-BP-4960,TCGA-BP-4967,TCGA-BP-4970,TCGA-BP-4977,TCGA-BP-4989,TCGA-BP-4998,TCGA-BP-5004,TCGA-BP-5175,TCGA-BP-5178,TCGA-BP-5196,TCGA-BP-5198,TCGA-CJ-4903,TCGA-CJ-4912,TCGA-CJ-5672,TCGA-CJ-6030,TCGA-CW-6090,TCGA-CZ-5453,TCGA-CZ-5465,TCGA-CZ-5984,TCGA-CZ-5986,TCGA-EU-5…	1.06297e-11
VHL->del9p	late	early	0	41	9.09495e-13		TCGA-A3-3316,TCGA-A3-3372,TCGA-A3-3382,TCGA-B0-5094,TCGA-B0-5095,TCGA-B0-5096,TCGA-B0-5102,TCGA-B0-5107,TCGA-B4-5832,TCGA-B8-5549,TCGA-BP-4967,TCGA-BP-4977,TCGA-BP-4995,TCGA-BP-5175,TCGA-BP-5178,TCGA-BP-5180,TCGA-BP-5183,TCGA-BP-5185,TCGA-BP-5198,TCGA-CJ-4912,TCGA-CJ-5677,TCGA-CJ-5680,TCGA-CJ-6030,TCGA-CW-5588,TCGA-CW-6090,TCGA-CZ-5465,TCGA-CZ-5984,TCGA-CZ-5985,TCGA-CZ-5987,TCGA-EU-5905,101,14,19…	4.00178e-11
VHL->del10p	late	Inter./not powered	0	23	2.38419e-07		TCGA-A3-3382,TCGA-B0-5102,TCGA-B8-5163,TCGA-B8-5549,TCGA-BP-4967,TCGA-BP-4977,TCGA-BP-5178,TCGA-BP-5185,TCGA-BP-5198,TCGA-CJ-5676,TCGA-CW-6090,TCGA-CZ-5465,TCGA-CZ-5470,TCGA-CZ-5984,TCGA-EU-5907,101,14,19,3,52,64,87,95	3.24249e-06
VHL->del11p	late	early	0	22	4.76837e-07		TCGA-A3-3316,TCGA-A3-3382,TCGA-B0-5102,TCGA-B8-5551,TCGA-BP-4967,TCGA-BP-4977,TCGA-BP-5175,TCGA-BP-5178,TCGA-BP-5198,TCGA-CJ-5676,TCGA-CW-5588,TCGA-CZ-5465,TCGA-CZ-5984,TCGA-DV-A4VX,TCGA-EU-5905,101,14,19,52,64,87,95	5.94457e-06
VHL->del17p	late	early	0	24	1.19209e-07		TCGA-A3-3316,TCGA-A3-3382,TCGA-B4-5832,TCGA-BP-4967,TCGA-BP-4977,TCGA-BP-5175,TCGA-BP-5178,TCGA-BP-5198,TCGA-CJ-5676,TCGA-CJ-5677,TCGA-CW-5588,TCGA-CW-5591,TCGA-CZ-5465,TCGA-CZ-5984,TCGA-DV-A4VX,TCGA-EU-5905,101,14,19,46,56,64,87,95	1.71478e-06
VHL->del18p	late	early	0	24	1.19209e-07		TCGA-A3-3316,TCGA-A3-3372,TCGA-B0-4827,TCGA-B0-5102,TCGA-B4-5832,TCGA-B8-5163,TCGA-B8-5549,TCGA-BP-4967,TCGA-BP-4977,TCGA-BP-5178,TCGA-BP-5181,TCGA-BP-5185,TCGA-CJ-5677,TCGA-CW-5588,TCGA-CZ-5984,TCGA-EU-5905,105,14,19,52,56,64,87,95	1.71478e-06
VHL->del1q	late	early	0	22	4.76837e-07		TCGA-A3-3372,TCGA-B0-5102,TCGA-B4-5832,TCGA-B8-5549,TCGA-BP-4967,TCGA-BP-4977,TCGA-BP-5178,TCGA-BP-5185,TCGA-BP-5198,TCGA-CJ-4903,TCGA-CJ-5676,TCGA-CW-5588,TCGA-CW-6090,TCGA-CZ-5984,TCGA-EU-5905,101,14,52,64,71,87,93	5.94457e-06
VHL->del2q	late	early	0	10	0.00195312		TCGA-B0-5102,TCGA-B4-5832,TCGA-BP-4967,TCGA-BP-4977,TCGA-BP-5198,TCGA-CZ-5984,TCGA-EU-5905,101,64,95	0.00907415
VHL->del3q	late	early	0	39	3.63798e-12		TCGA-A3-3372,TCGA-A3-3382,TCGA-B0-4823,TCGA-B0-4827,TCGA-B0-5077,TCGA-B0-5094,TCGA-B0-5099,TCGA-B0-5106,TCGA-B0-5703,TCGA-B0-5706,TCGA-B2-5635,TCGA-B4-5832,TCGA-B8-5163,TCGA-BP-4967,TCGA-BP-4977,TCGA-BP-4999,TCGA-BP-5178,TCGA-BP-5180,TCGA-BP-5185,TCGA-CJ-4903,TCGA-CJ-4904,TCGA-CJ-4912,TCGA-CJ-5676,TCGA-CW-6090,TCGA-CZ-5458,TCGA-CZ-5459,TCGA-CZ-5986,TCGA-CZ-5987,TCGA-EU-5907,TCGA-MM-A564,101,105,1…	1.43221e-10
VHL->del4q	late	early	0	28	7.45058e-09		TCGA-A3-3316,TCGA-A3-3367,TCGA-A3-3382,TCGA-B0-5102,TCGA-B0-5691,TCGA-B4-5832,TCGA-B8-5549,TCGA-BP-4967,TCGA-BP-5175,TCGA-BP-5178,TCGA-BP-5183,TCGA-BP-5185,TCGA-BP-5198,TCGA-CJ-4903,TCGA-CW-5588,TCGA-CW-6090,TCGA-CZ-5465,TCGA-CZ-5984,TCGA-EU-5905,TCGA-EU-5907,14,19,3,52,56,64,71,95	1.42898e-07
VHL->del6q	late	early	0	42	4.54747e-13		TCGA-A3-3382,TCGA-B0-5102,TCGA-B0-5108,TCGA-B0-5402,TCGA-B4-5832,TCGA-B8-4148,TCGA-B8-5163,TCGA-BP-4962,TCGA-BP-4967,TCGA-BP-4977,TCGA-BP-5175,TCGA-BP-5178,TCGA-BP-5180,TCGA-BP-5185,TCGA-BP-5198,TCGA-CJ-4903,TCGA-CJ-5676,TCGA-CJ-5680,TCGA-CJ-6032,TCGA-CW-5588,TCGA-CZ-4853,TCGA-CZ-4859,TCGA-CZ-5460,TCGA-CZ-5465,TCGA-CZ-5982,TCGA-CZ-5984,TCGA-CZ-5985,TCGA-CZ-5987,TCGA-EU-5905,TCGA-EU-5907,TCGA-G6-A…	2.61655e-11
VHL->del8q	late	early	0	31	9.31323e-10		TCGA-A3-3372,TCGA-A3-3373,TCGA-A3-3382,TCGA-B0-5102,TCGA-B4-5832,TCGA-B8-5549,TCGA-BP-4960,TCGA-BP-4967,TCGA-BP-4977,TCGA-BP-4989,TCGA-BP-5004,TCGA-BP-5175,TCGA-BP-5178,TCGA-BP-5198,TCGA-CJ-4903,TCGA-CJ-5672,TCGA-CJ-6030,TCGA-CW-6090,TCGA-CZ-5453,TCGA-CZ-5984,TCGA-CZ-5986,TCGA-EU-5905,101,14,19,3,52,64,71,87,95	2.24719e-08
VHL->del9q	late	early	0	41	9.09495e-13		TCGA-A3-3316,TCGA-A3-3372,TCGA-A3-3382,TCGA-B0-5094,TCGA-B0-5095,TCGA-B0-5096,TCGA-B0-5102,TCGA-B0-5107,TCGA-B4-5832,TCGA-B8-5549,TCGA-BP-4967,TCGA-BP-4977,TCGA-BP-4995,TCGA-BP-5175,TCGA-BP-5178,TCGA-BP-5180,TCGA-BP-5183,TCGA-BP-5185,TCGA-BP-5198,TCGA-CJ-4912,TCGA-CJ-5677,TCGA-CJ-5680,TCGA-CJ-6030,TCGA-CW-5588,TCGA-CW-6090,TCGA-CZ-5465,TCGA-CZ-5984,TCGA-CZ-5985,TCGA-CZ-5987,TCGA-EU-5905,101,14,19…	4.00178e-11
VHL->del10q	late	early	0	32	4.65661e-10		TCGA-A3-3316,TCGA-A3-3331,TCGA-A3-3382,TCGA-B0-5099,TCGA-B0-5102,TCGA-B0-5113,TCGA-B0-5402,TCGA-B0-5703,TCGA-B0-5706,TCGA-B8-5163,TCGA-B8-5549,TCGA-BP-4967,TCGA-BP-4977,TCGA-BP-5178,TCGA-BP-5180,TCGA-BP-5185,TCGA-BP-5198,TCGA-CJ-5676,TCGA-CJ-6032,TCGA-CW-6090,TCGA-CZ-5465,TCGA-CZ-5470,TCGA-CZ-5984,TCGA-EU-5907,101,14,19,3,52,64,87,95	1.20108e-08
VHL->del11q	late	early	0	25	5.96046e-08		TCGA-A3-3316,TCGA-A3-3382,TCGA-B0-5102,TCGA-B4-5832,TCGA-B8-5551,TCGA-BP-4967,TCGA-BP-4977,TCGA-BP-5175,TCGA-BP-5178,TCGA-BP-5198,TCGA-CJ-5676,TCGA-CW-5588,TCGA-CZ-5465,TCGA-CZ-5984,TCGA-DV-A4VX,TCGA-EU-5905,101,14,19,46,52,56,71,87,95	9.90762e-07
VHL->del13q	late	early	0	22	4.76837e-07		TCGA-A3-3382,TCGA-B0-5094,TCGA-B0-5102,TCGA-B4-5832,TCGA-B8-5163,TCGA-B8-5549,TCGA-BP-4967,TCGA-BP-4977,TCGA-BP-5004,TCGA-BP-5175,TCGA-BP-5178,TCGA-BP-5185,TCGA-CJ-5672,TCGA-CW-5588,TCGA-CW-6090,TCGA-CZ-5465,TCGA-EU-5905,19,52,56,64,87	5.94457e-06
VHL->del14q	late	early	0	67	1.35525e-20		TCGA-A3-3316,TCGA-A3-3382,TCGA-A3-A6NI,TCGA-AK-3455,TCGA-B0-4945,TCGA-B0-5092,TCGA-B0-5094,TCGA-B0-5096,TCGA-B0-5102,TCGA-B0-5106,TCGA-B0-5107,TCGA-B0-5692,TCGA-B0-5709,TCGA-B2-5635,TCGA-B2-5639,TCGA-B8-5159,TCGA-B8-5551,TCGA-BP-4962,TCGA-BP-4965,TCGA-BP-4967,TCGA-BP-4970,TCGA-BP-4971,TCGA-BP-4977,TCGA-BP-4989,TCGA-BP-5004,TCGA-BP-5170,TCGA-BP-5175,TCGA-BP-5178,TCGA-BP-5180,TCGA-BP-5183,TCGA-BP-5…	2.02746e-18
VHL->del15q	late	early	0	19	3.8147e-06		TCGA-A3-3382,TCGA-B0-5102,TCGA-B4-5832,TCGA-B8-5549,TCGA-BP-4967,TCGA-BP-4977,TCGA-BP-5175,TCGA-BP-5178,TCGA-BP-5198,TCGA-CJ-5676,TCGA-CZ-5984,TCGA-EU-5905,TCGA-G6-A8L8,19,3,52,56,64,87	3.70571e-05
VHL->del17q	late	early	0	19	3.8147e-06		TCGA-A3-3316,TCGA-A3-3382,TCGA-B4-5832,TCGA-BP-4967,TCGA-BP-4977,TCGA-BP-5175,TCGA-BP-5178,TCGA-BP-5198,TCGA-CJ-5676,TCGA-CW-5588,TCGA-CW-5591,TCGA-CZ-5465,TCGA-CZ-5984,TCGA-EU-5905,101,19,64,87,95	3.70571e-05
VHL->del18q	late	early	0	28	7.45058e-09		TCGA-A3-3308,TCGA-A3-3316,TCGA-A3-3372,TCGA-B0-4827,TCGA-B0-4945,TCGA-B0-5102,TCGA-B4-5832,TCGA-B8-5163,TCGA-B8-5549,TCGA-BP-4967,TCGA-BP-4977,TCGA-BP-5178,TCGA-BP-5181,TCGA-BP-5185,TCGA-CJ-5677,TCGA-CJ-6032,TCGA-CW-5588,TCGA-CZ-5984,TCGA-EU-5905,105,14,19,50,52,56,64,87,95	1.42898e-07
VHL->del21q	late	early	0	23	2.38419e-07		TCGA-A3-3373,TCGA-A3-3382,TCGA-B0-5402,TCGA-B0-5695,TCGA-BP-4967,TCGA-BP-4977,TCGA-BP-5198,TCGA-CJ-4903,TCGA-CJ-5686,TCGA-CW-5588,TCGA-CZ-5458,TCGA-CZ-5465,TCGA-CZ-5984,TCGA-DV-A4VX,TCGA-EU-5905,101,14,16,19,52,56,64,71	3.24249e-06
VHL->del22q	late	late	0	5	0.0625		TCGA-BP-4967,TCGA-BP-4977,TCGA-EU-5905,19,95	0.121114
VHL->amp5p	late	early	0	35	5.82077e-11		TCGA-3Z-A93Z,TCGA-A3-3382,TCGA-B0-4823,TCGA-B0-5077,TCGA-B0-5094,TCGA-B0-5095,TCGA-B0-5106,TCGA-B0-5115,TCGA-B0-5705,TCGA-B2-5635,TCGA-B8-5159,TCGA-B8-5163,TCGA-BP-4962,TCGA-BP-4989,TCGA-BP-4999,TCGA-BP-5004,TCGA-BP-5201,TCGA-CJ-4904,TCGA-CJ-4912,TCGA-CJ-5684,TCGA-CJ-5686,TCGA-CW-5587,TCGA-CW-5588,TCGA-CZ-5986,TCGA-DV-A4VX,TCGA-EU-5907,TCGA-MM-A564,TCGA-MW-A4EC,101,102,12,3,61,78,95	1.67459e-09
VHL->amp7p	late	early	0	35	5.82077e-11		TCGA-A3-3316,TCGA-A3-3372,TCGA-A3-A8OV,TCGA-AK-3444,TCGA-B0-5077,TCGA-B0-5094,TCGA-B0-5096,TCGA-B0-5703,TCGA-BP-4960,TCGA-BP-4971,TCGA-BP-4973,TCGA-BP-4989,TCGA-BP-4998,TCGA-BP-5170,TCGA-BP-5175,TCGA-BP-5177,TCGA-CJ-4912,TCGA-CW-5588,TCGA-CW-5591,TCGA-CW-6093,TCGA-CZ-5453,TCGA-CZ-5989,TCGA-DV-A4VX,TCGA-MM-A564,101,103,105,12,14,33,58,61,64,78,93	1.67459e-09
VHL->amp12p	late	early	0	17	1.52588e-05		TCGA-A3-A6NI,TCGA-B0-4823,TCGA-B0-5094,TCGA-B0-5107,TCGA-B8-5163,TCGA-BP-5175,TCGA-BP-5178,TCGA-CJ-4912,TCGA-CW-5588,TCGA-CW-5591,TCGA-CZ-4856,TCGA-DV-A4VX,102,14,46,50,61	0.0001297
VHL->amp16p	late	Inter./not powered	0	13	0.000244141		TCGA-B0-5077,TCGA-B0-5106,TCGA-B0-5692,TCGA-B2-5639,TCGA-B8-5163,TCGA-BP-4971,TCGA-BP-4989,TCGA-BP-4995,TCGA-CW-5591,TCGA-CZ-4859,TCGA-DV-A4VX,102,3	0.00157429
VHL->amp3q	late	Inter./not powered	0	18	7.62939e-06		TCGA-B0-4827,TCGA-B0-5077,TCGA-B0-5106,TCGA-B0-5703,TCGA-B0-5706,TCGA-B2-5635,TCGA-CJ-4912,TCGA-CW-5591,TCGA-CZ-5458,TCGA-CZ-5465,TCGA-DV-A4VX,102,105,12,28,3,50,78	7.04542e-05
VHL->amp5q	late	early	0	76	2.64698e-23		TCGA-3Z-A93Z,TCGA-A3-3382,TCGA-A3-A6NI,TCGA-AK-3444,TCGA-B0-4823,TCGA-B0-4945,TCGA-B0-5077,TCGA-B0-5081,TCGA-B0-5085,TCGA-B0-5088,TCGA-B0-5094,TCGA-B0-5095,TCGA-B0-5106,TCGA-B0-5108,TCGA-B0-5115,TCGA-B0-5402,TCGA-B0-5691,TCGA-B0-5692,TCGA-B0-5693,TCGA-B0-5705,TCGA-B0-5711,TCGA-B0-5812,TCGA-B2-4101,TCGA-B2-5635,TCGA-B8-5159,TCGA-B8-5163,TCGA-B8-A54H,TCGA-BP-4962,TCGA-BP-4965,TCGA-BP-4968,TCGA-BP-4…	6.5998e-21
VHL->amp7q	late	early	0	37	1.45519e-11		TCGA-A3-3316,TCGA-A3-3372,TCGA-A3-A8OV,TCGA-AK-3444,TCGA-B0-5077,TCGA-B0-5094,TCGA-B0-5096,TCGA-B0-5703,TCGA-B2-5639,TCGA-BP-4960,TCGA-BP-4971,TCGA-BP-4973,TCGA-BP-4989,TCGA-BP-4998,TCGA-BP-5170,TCGA-BP-5175,TCGA-BP-5177,TCGA-CJ-5672,TCGA-CJ-5677,TCGA-CW-5588,TCGA-CW-5591,TCGA-CW-6093,TCGA-DV-A4VX,TCGA-MM-A564,101,103,105,12,14,33,50,58,61,64,78,91,93	5.18325e-10
VHL->amp8q	late	late	0	12	0.000488281		TCGA-A3-3308,TCGA-A3-3316,TCGA-A3-3382,TCGA-B0-5108,TCGA-BP-4989,TCGA-CJ-4912,TCGA-CJ-5672,TCGA-CW-5591,TCGA-CZ-5465,TCGA-DV-A4VX,TCGA-MM-A564,64	0.00285339
VHL->amp12q	late	early	0	17	1.52588e-05		TCGA-A3-A6NI,TCGA-B0-4823,TCGA-B0-5094,TCGA-B0-5107,TCGA-B8-5163,TCGA-BP-5175,TCGA-BP-5178,TCGA-CJ-4912,TCGA-CW-5588,TCGA-CW-5591,TCGA-CZ-4856,TCGA-DV-A4VX,102,14,46,50,61	0.0001297
VHL->amp20q	late	late	0	10	0.00195312		TCGA-3Z-A93Z,TCGA-B0-5094,TCGA-B0-5106,TCGA-B4-5832,TCGA-B8-5163,TCGA-BP-5175,TCGA-DV-A4VX,102,50,95	0.00907415
LRP2->del3p	late	early	0	16	3.05176e-05		TCGA-A3-3331,TCGA-A3-A6NN,TCGA-B0-5115,TCGA-B0-5690,TCGA-B2-4101,TCGA-B2-5635,TCGA-B4-5844,TCGA-B8-A54D,TCGA-B8-A54I,TCGA-B8-A7U6,TCGA-CJ-4905,TCGA-CJ-4920,TCGA-CZ-4853,46,58,64	0.000230577
LRP2->amp5q	late	early	0	6	0.03125		TCGA-A3-A6NN,TCGA-B0-5115,TCGA-B2-4101,TCGA-B2-5635,TCGA-B8-A54I,TCGA-CZ-4853	0.0754032
HMCN1->del3p	late	early	0	22	4.76837e-07		TCGA-A3-3308,TCGA-A3-3357,TCGA-A3-3358,TCGA-A3-A8OU,TCGA-B0-4827,TCGA-B0-5104,TCGA-B0-5694,TCGA-B8-4143,TCGA-BP-4981,TCGA-BP-5168,TCGA-BP-5173,TCGA-BP-5199,TCGA-CJ-6030,TCGA-CZ-5462,TCGA-CZ-5985,TCGA-CZ-5986,TCGA-DV-5575,1,23,45,59,89	5.94457e-06
HMCN1->del8p	late	early	0	10	0.00195312		TCGA-B8-4143,TCGA-BP-5173,TCGA-CJ-6030,TCGA-CZ-5462,TCGA-CZ-5986,TCGA-DV-5575,1,45,54,89	0.00907415
HMCN1->del9p	late	early	0	8	0.0078125		TCGA-B0-5694,TCGA-B8-4143,TCGA-CJ-6030,TCGA-CZ-5462,TCGA-CZ-5985,1,45,89	0.0271802
HMCN1->del18p	late	early	0	5	0.0625		TCGA-A3-3357,TCGA-B0-4827,1,45,89	0.121114
HMCN1->del3q	late	early	0	5	0.0625		TCGA-B0-4827,TCGA-BP-5173,TCGA-BP-5199,TCGA-CZ-5986,23	0.121114
HMCN1->del6q	late	early	0	5	0.0625		TCGA-CZ-5462,TCGA-CZ-5985,TCGA-DV-5575,1,89	0.121114
HMCN1->del8q	late	early	0	5	0.0625		TCGA-CJ-6030,TCGA-CZ-5986,TCGA-DV-5575,1,54	0.121114
HMCN1->del9q	late	early	0	8	0.0078125		TCGA-B0-5694,TCGA-B8-4143,TCGA-CJ-6030,TCGA-CZ-5462,TCGA-CZ-5985,1,45,89	0.0271802
HMCN1->del14q	late	early	0	10	0.00195312		TCGA-B8-4143,TCGA-BP-4981,TCGA-BP-5173,TCGA-CJ-6030,TCGA-CZ-5462,TCGA-CZ-5985,1,23,45,89	0.00907415
HMCN1->del18q	late	early	0	6	0.03125		TCGA-A3-3308,TCGA-A3-3357,TCGA-B0-4827,1,45,89	0.0754032
HMCN1->amp5p	late	early	0	5	0.0625		TCGA-A3-3357,TCGA-BP-5168,TCGA-CZ-5986,1,89	0.121114
HMCN1->amp7p	late	early	0	5	0.0625		TCGA-B0-5694,1,23,45,89	0.121114
HMCN1->amp5q	late	early	0	8	0.0078125		TCGA-A3-3357,TCGA-A3-3358,TCGA-BP-5168,TCGA-CZ-5985,TCGA-CZ-5986,1,59,89	0.0271802
HMCN1->amp7q	late	early	0	5	0.0625		TCGA-B0-5694,1,23,45,89	0.121114
HMCN1->amp8q	late	late	0	5	0.0625		TCGA-A3-3308,TCGA-BP-5173,TCGA-CZ-5462,45,89	0.121114
USH2A->del3p	late	early	0	15	6.10352e-05		TCGA-A3-3308,TCGA-A3-3323,TCGA-A3-3382,TCGA-B0-4823,TCGA-B0-5094,TCGA-B0-5108,TCGA-B4-5832,TCGA-B8-4143,TCGA-B8-4151,TCGA-BP-4963,TCGA-CW-6090,TCGA-CZ-5453,TCGA-CZ-5465,4,90	0.000443246
USH2A->del4p	late	early	0	5	0.0625		TCGA-A3-3382,TCGA-B4-5832,TCGA-CW-6090,TCGA-CZ-5465,90	0.121114
USH2A->del6p	late	early	0	5	0.0625		TCGA-A3-3382,TCGA-B0-5108,TCGA-B4-5832,TCGA-CZ-5465,90	0.121114
USH2A->del8p	late	early	0	8	0.0078125		TCGA-A3-3382,TCGA-B0-5094,TCGA-B0-5108,TCGA-B8-4143,TCGA-B8-4151,TCGA-CW-6090,TCGA-CZ-5453,TCGA-CZ-5465	0.0271802
USH2A->del9p	late	early	0	8	0.0078125		TCGA-A3-3382,TCGA-B0-5094,TCGA-B4-5832,TCGA-B8-4143,TCGA-BP-4963,TCGA-CW-6090,TCGA-CZ-5465,90	0.0271802
USH2A->del3q	late	early	0	5	0.0625		TCGA-A3-3382,TCGA-B0-4823,TCGA-B0-5094,TCGA-B4-5832,TCGA-CW-6090	0.121114
USH2A->del4q	late	early	0	5	0.0625		TCGA-A3-3382,TCGA-B4-5832,TCGA-CW-6090,TCGA-CZ-5465,90	0.121114
USH2A->del6q	late	early	0	6	0.03125		TCGA-A3-3382,TCGA-B0-5108,TCGA-B4-5832,TCGA-BP-4963,TCGA-CZ-5465,90	0.0754032
USH2A->del9q	late	early	0	8	0.0078125		TCGA-A3-3382,TCGA-B0-5094,TCGA-B4-5832,TCGA-B8-4143,TCGA-BP-4963,TCGA-CW-6090,TCGA-CZ-5465,90	0.0271802
USH2A->del13q	late	early	0	6	0.03125		TCGA-A3-3382,TCGA-B0-5094,TCGA-B4-5832,TCGA-CW-6090,TCGA-CZ-5465,90	0.0754032
USH2A->del14q	late	early	0	6	0.03125		TCGA-A3-3382,TCGA-B0-5094,TCGA-B8-4143,TCGA-CW-6090,TCGA-CZ-5465,90	0.0754032
USH2A->amp5q	late	early	0	6	0.03125		TCGA-A3-3382,TCGA-B0-4823,TCGA-B0-5094,TCGA-B0-5108,TCGA-BP-4963,90	0.0754032
SETD2->del1p	late	early	0	12	0.000488281		TCGA-B0-5098,TCGA-B4-5835,TCGA-BP-5178,TCGA-BP-5198,TCGA-CJ-5676,TCGA-CJ-5678,TCGA-CJ-5682,TCGA-CW-6090,TCGA-CZ-5456,14,34,97	0.00285339
SETD2->del3p	late	early	0	46	2.84217e-14		TCGA-A3-3308,TCGA-A3-3311,TCGA-A3-3358,TCGA-A3-3367,TCGA-A3-3383,TCGA-AK-3455,TCGA-B0-5098,TCGA-B0-5121,TCGA-B0-5399,TCGA-B0-5402,TCGA-B0-5690,TCGA-B0-5699,TCGA-B2-4101,TCGA-B2-5639,TCGA-B4-5835,TCGA-B8-4143,TCGA-B8-4622,TCGA-BP-4983,TCGA-BP-5006,TCGA-BP-5178,TCGA-BP-5198,TCGA-CJ-4920,TCGA-CJ-5671,TCGA-CJ-5676,TCGA-CJ-5678,TCGA-CJ-5682,TCGA-CJ-5684,TCGA-CW-5580,TCGA-CW-5591,TCGA-CW-6090,TCGA-CZ-5…	3.03706e-12
SETD2->del4p	late	early	0	12	0.000488281		TCGA-B0-5098,TCGA-B0-5399,TCGA-B4-5835,TCGA-BP-5178,TCGA-BP-5198,TCGA-CJ-5682,TCGA-CW-6090,TCGA-CZ-5456,14,34,56,97	0.00285339
SETD2->del6p	late	early	0	7	0.015625		TCGA-BP-5178,TCGA-BP-5198,TCGA-CJ-5676,TCGA-CJ-5682,TCGA-CZ-5456,34,56	0.0454767
SETD2->del8p	late	early	0	10	0.00195312		TCGA-B8-4143,TCGA-BP-4983,TCGA-BP-5178,TCGA-BP-5198,TCGA-CJ-5682,TCGA-CW-6090,102,14,34,97	0.00907415
SETD2->del9p	late	early	0	11	0.000976562		TCGA-B0-5098,TCGA-B8-4143,TCGA-B8-4622,TCGA-BP-5178,TCGA-BP-5198,TCGA-CJ-5682,TCGA-CW-6090,TCGA-CZ-5456,14,34,56	0.00510817
SETD2->del10p	late	Inter./not powered	0	9	0.00390625		TCGA-BP-5178,TCGA-BP-5198,TCGA-CJ-5676,TCGA-CJ-5682,TCGA-CW-6090,TCGA-CZ-5456,TCGA-CZ-5470,14,34	0.0160543
SETD2->del11p	late	early	0	6	0.03125		TCGA-BP-5178,TCGA-BP-5198,TCGA-CJ-5676,TCGA-CZ-5456,14,34	0.0754032
SETD2->del17p	late	early	0	9	0.00390625		TCGA-BP-5178,TCGA-BP-5198,TCGA-CJ-5676,TCGA-CJ-5682,TCGA-CW-5591,TCGA-CZ-5456,14,34,56	0.0160543
SETD2->del18p	late	early	0	7	0.015625		TCGA-B4-5835,TCGA-BP-4983,TCGA-BP-5178,TCGA-CJ-5682,TCGA-CZ-5456,14,56	0.0454767
SETD2->del1q	late	early	0	8	0.0078125		TCGA-BP-5178,TCGA-BP-5198,TCGA-CJ-5676,TCGA-CJ-5682,TCGA-CW-6090,TCGA-CZ-5456,14,34	0.0271802
SETD2->del3q	late	early	0	8	0.0078125		TCGA-B0-5098,TCGA-BP-5178,TCGA-CJ-5676,TCGA-CJ-5682,TCGA-CW-6090,TCGA-CZ-5459,TCGA-CZ-5461,34	0.0271802
SETD2->del4q	late	early	0	11	0.000976562		TCGA-A3-3367,TCGA-B0-5098,TCGA-BP-5178,TCGA-BP-5198,TCGA-CJ-5682,TCGA-CW-6090,TCGA-CZ-5456,14,34,56,97	0.00510817
SETD2->del6q	late	early	0	11	0.000976562		TCGA-B0-5402,TCGA-B4-5835,TCGA-BP-5178,TCGA-BP-5198,TCGA-CJ-5676,TCGA-CJ-5682,TCGA-CZ-5456,TCGA-CZ-5460,34,56,67	0.00510817
SETD2->del8q	late	early	0	7	0.015625		TCGA-BP-5178,TCGA-BP-5198,TCGA-CJ-5682,TCGA-CW-6090,14,34,97	0.0454767
SETD2->del9q	late	early	0	11	0.000976562		TCGA-B0-5098,TCGA-B8-4143,TCGA-B8-4622,TCGA-BP-5178,TCGA-BP-5198,TCGA-CJ-5682,TCGA-CW-6090,TCGA-CZ-5456,14,34,56	0.00510817
SETD2->del10q	late	early	0	10	0.00195312		TCGA-B0-5402,TCGA-BP-5178,TCGA-BP-5198,TCGA-CJ-5676,TCGA-CJ-5682,TCGA-CW-6090,TCGA-CZ-5456,TCGA-CZ-5470,14,34	0.00907415
SETD2->del11q	late	early	0	8	0.0078125		TCGA-BP-4983,TCGA-BP-5178,TCGA-BP-5198,TCGA-CJ-5676,TCGA-CZ-5456,14,34,56	0.0271802
SETD2->del13q	late	early	0	7	0.015625		TCGA-B4-5835,TCGA-BP-5178,TCGA-CW-6090,TCGA-CZ-5456,106,34,56	0.0454767
SETD2->del14q	late	early	0	21	9.53674e-07		TCGA-A3-3311,TCGA-AK-3455,TCGA-B0-5098,TCGA-B2-5639,TCGA-B8-4143,TCGA-BP-4983,TCGA-BP-5178,TCGA-BP-5198,TCGA-CJ-5676,TCGA-CJ-5678,TCGA-CJ-5682,TCGA-CW-6090,TCGA-CZ-5456,TCGA-CZ-5470,102,106,14,22,34,56,97	1.0647e-05
SETD2->del15q	late	early	0	6	0.03125		TCGA-BP-5178,TCGA-BP-5198,TCGA-CJ-5676,TCGA-CJ-5682,34,56	0.0754032
SETD2->del17q	late	early	0	7	0.015625		TCGA-BP-5178,TCGA-BP-5198,TCGA-CJ-5676,TCGA-CJ-5682,TCGA-CW-5591,TCGA-CZ-5456,34	0.0454767
SETD2->del18q	late	early	0	7	0.015625		TCGA-A3-3308,TCGA-B4-5835,TCGA-BP-5178,TCGA-CJ-5682,TCGA-CZ-5456,14,56	0.0454767
SETD2->del21q	late	early	0	7	0.015625		TCGA-B0-5402,TCGA-BP-4983,TCGA-BP-5198,TCGA-CJ-5682,14,34,56	0.0454767
SETD2->amp7p	late	early	0	7	0.015625		TCGA-B4-5835,TCGA-CW-5591,TCGA-CZ-5456,106,14,22,88	0.0454767
SETD2->amp12p	late	early	0	8	0.0078125		TCGA-B8-4622,TCGA-BP-5178,TCGA-CW-5591,TCGA-CZ-5456,102,106,14,22	0.0271802
SETD2->amp16p	late	Inter./not powered	0	7	0.015625		TCGA-A3-3358,TCGA-B2-5639,TCGA-B4-5835,TCGA-CW-5591,TCGA-CZ-5456,102,22	0.0454767
SETD2->amp3q	late	Inter./not powered	0	5	0.0625		TCGA-B0-5098,TCGA-B0-5690,TCGA-CW-5591,102,22	0.121114
SETD2->amp5q	late	early	0	19	3.8147e-06		TCGA-A3-3358,TCGA-B0-5081,TCGA-B0-5121,TCGA-B0-5402,TCGA-B2-4101,TCGA-BP-5006,TCGA-BP-5178,TCGA-CJ-5676,TCGA-CJ-5678,TCGA-CJ-5684,TCGA-CZ-5456,TCGA-CZ-5470,102,106,14,22,34,7,88	3.70571e-05
SETD2->amp7q	late	early	0	8	0.0078125		TCGA-B2-5639,TCGA-B4-5835,TCGA-CW-5591,TCGA-CZ-5456,106,14,22,88	0.0271802
SETD2->amp12q	late	early	0	8	0.0078125		TCGA-B8-4622,TCGA-BP-5178,TCGA-CW-5591,TCGA-CZ-5456,102,106,14,22	0.0271802
CSMD3->del1p	late	early	0	10	0.00195312		TCGA-B4-5832,TCGA-BP-4967,TCGA-BP-5198,TCGA-CJ-4901,TCGA-CJ-5679,39,52,71,86,90	0.00907415
CSMD3->del3p	late	early	0	21	9.53674e-07		TCGA-A3-3308,TCGA-AS-3778,TCGA-B0-5701,TCGA-B0-5705,TCGA-B4-5832,TCGA-BP-4967,TCGA-BP-4987,TCGA-BP-5183,TCGA-BP-5195,TCGA-BP-5198,TCGA-CJ-4901,TCGA-CJ-5679,39,44,52,55,67,71,8,86,90	1.0647e-05
CSMD3->del4p	late	early	0	11	0.000976562		TCGA-B4-5832,TCGA-BP-4967,TCGA-BP-5183,TCGA-BP-5198,TCGA-CJ-4901,TCGA-CJ-5679,52,55,71,86,90	0.00510817
CSMD3->del6p	late	early	0	9	0.00390625		TCGA-B4-5832,TCGA-BP-4967,TCGA-BP-5198,TCGA-CJ-4901,TCGA-CJ-5679,39,52,86,90	0.0160543
CSMD3->del8p	late	early	0	6	0.03125		TCGA-BP-4967,TCGA-BP-5198,TCGA-CJ-4901,52,71,86	0.0754032
CSMD3->del9p	late	early	0	10	0.00195312		TCGA-B0-5701,TCGA-B4-5832,TCGA-BP-4967,TCGA-BP-5183,TCGA-BP-5198,TCGA-CJ-4901,TCGA-CJ-5679,39,55,90	0.00907415
CSMD3->del10p	late	Inter./not powered	0	7	0.015625		TCGA-BP-4967,TCGA-BP-5198,TCGA-CJ-4901,TCGA-CJ-5679,52,86,90	0.0454767
CSMD3->del11p	late	early	0	7	0.015625		TCGA-BP-4967,TCGA-BP-5198,TCGA-CJ-4901,39,52,86,90	0.0454767
CSMD3->del17p	late	early	0	6	0.03125		TCGA-B4-5832,TCGA-BP-4967,TCGA-BP-5198,TCGA-CJ-4901,TCGA-CJ-5679,86	0.0754032
CSMD3->del18p	late	early	0	8	0.0078125		TCGA-B4-5832,TCGA-BP-4967,TCGA-CJ-4901,TCGA-CJ-5679,39,52,86,90	0.0271802
CSMD3->del1q	late	early	0	8	0.0078125		TCGA-B4-5832,TCGA-BP-4967,TCGA-BP-5198,TCGA-CJ-4901,39,52,71,86	0.0271802
CSMD3->del2q	late	early	0	5	0.0625		TCGA-B4-5832,TCGA-BP-4967,TCGA-BP-5198,TCGA-CJ-5679,90	0.121114
CSMD3->del3q	late	early	0	5	0.0625		TCGA-B4-5832,TCGA-BP-4967,TCGA-CJ-4901,TCGA-CJ-5679,39	0.121114
CSMD3->del4q	late	early	0	11	0.000976562		TCGA-B4-5832,TCGA-BP-4967,TCGA-BP-5183,TCGA-BP-5198,TCGA-CJ-4901,TCGA-CJ-5679,52,55,71,86,90	0.00510817
CSMD3->del6q	late	early	0	12	0.000488281		TCGA-B4-5832,TCGA-BP-4967,TCGA-BP-4987,TCGA-BP-5198,TCGA-CJ-4901,TCGA-CJ-5679,39,52,67,71,86,90	0.00285339
CSMD3->del8q	late	early	0	7	0.015625		TCGA-B4-5832,TCGA-BP-4967,TCGA-BP-5198,TCGA-CJ-4901,52,71,86	0.0454767
CSMD3->del9q	late	early	0	10	0.00195312		TCGA-B0-5701,TCGA-B4-5832,TCGA-BP-4967,TCGA-BP-5183,TCGA-BP-5198,TCGA-CJ-4901,TCGA-CJ-5679,39,55,90	0.00907415
CSMD3->del10q	late	early	0	7	0.015625		TCGA-BP-4967,TCGA-BP-5198,TCGA-CJ-4901,TCGA-CJ-5679,52,86,90	0.0454767
CSMD3->del11q	late	early	0	10	0.00195312		TCGA-B4-5832,TCGA-BP-4967,TCGA-BP-5198,TCGA-CJ-4901,TCGA-CJ-5679,39,52,71,86,90	0.00907415
CSMD3->del13q	late	early	0	7	0.015625		TCGA-B4-5832,TCGA-BP-4967,TCGA-CJ-4901,TCGA-CJ-5679,52,86,90	0.0454767
CSMD3->del14q	late	early	0	12	0.000488281		TCGA-B0-5701,TCGA-BP-4967,TCGA-BP-5183,TCGA-BP-5195,TCGA-BP-5198,TCGA-CJ-4901,TCGA-CJ-5679,39,55,71,86,90	0.00285339
CSMD3->del15q	late	early	0	8	0.0078125		TCGA-B4-5832,TCGA-BP-4967,TCGA-BP-5198,TCGA-CJ-4901,TCGA-CJ-5679,52,86,90	0.0271802
CSMD3->del17q	late	early	0	6	0.03125		TCGA-B4-5832,TCGA-BP-4967,TCGA-BP-5198,TCGA-CJ-4901,TCGA-CJ-5679,86	0.0754032
CSMD3->del18q	late	early	0	9	0.00390625		TCGA-A3-3308,TCGA-B4-5832,TCGA-BP-4967,TCGA-CJ-4901,TCGA-CJ-5679,39,52,86,90	0.0160543
CSMD3->del21q	late	early	0	7	0.015625		TCGA-BP-4967,TCGA-BP-5198,TCGA-CJ-4901,52,71,86,90	0.0454767
CSMD3->del22q	late	late	0	6	0.03125		TCGA-B0-5701,TCGA-BP-4967,TCGA-CJ-4901,TCGA-CJ-5679,86,90	0.0754032
CSMD3->amp5q	late	early	0	9	0.00390625		TCGA-B0-5701,TCGA-B0-5705,TCGA-BP-5183,TCGA-CJ-5679,39,44,55,86,90	0.0160543
PBRM1->del1p	late	early	0	24	1.19209e-07		TCGA-A3-3372,TCGA-A3-3373,TCGA-A3-3382,TCGA-B4-5832,TCGA-BP-4985,TCGA-BP-5185,TCGA-BP-5198,TCGA-BP-5200,TCGA-CJ-4903,TCGA-CJ-5676,TCGA-CJ-5678,TCGA-CJ-5679,TCGA-CJ-5682,TCGA-CW-6090,TCGA-CZ-5456,TCGA-EU-5907,TCGA-G6-A8L8,101,24,25,3,64,89,96	1.71478e-06
PBRM1->del3p	late	early	0	165	4.27642e-50		TCGA-A3-3311,TCGA-A3-3316,TCGA-A3-3320,TCGA-A3-3322,TCGA-A3-3323,TCGA-A3-3326,TCGA-A3-3331,TCGA-A3-3346,TCGA-A3-3365,TCGA-A3-3367,TCGA-A3-3372,TCGA-A3-3373,TCGA-A3-3378,TCGA-A3-3382,TCGA-A3-3383,TCGA-A3-3387,TCGA-A3-A6NJ,TCGA-A3-A6NN,TCGA-A3-A8OU,TCGA-A3-A8OV,TCGA-A3-A8OW,TCGA-B0-4842,TCGA-B0-5085,TCGA-B0-5094,TCGA-B0-5096,TCGA-B0-5097,TCGA-B0-5104,TCGA-B0-5107,TCGA-B0-5110,TCGA-B0-5113,TCGA-B0-5…	3.19876e-47
PBRM1->del4p	late	early	0	24	1.19209e-07		TCGA-A3-3316,TCGA-A3-3382,TCGA-B0-5399,TCGA-B4-5832,TCGA-BP-5183,TCGA-BP-5185,TCGA-BP-5198,TCGA-BP-5200,TCGA-CJ-4903,TCGA-CJ-4913,TCGA-CJ-5679,TCGA-CJ-5682,TCGA-CJ-6030,TCGA-CW-6090,TCGA-CZ-5456,TCGA-CZ-5465,TCGA-EU-5907,TCGA-G6-A8L7,24,25,3,56,64,96	1.71478e-06
PBRM1->del6p	late	early	0	27	1.49012e-08		TCGA-A3-3346,TCGA-A3-3382,TCGA-B4-5377,TCGA-B4-5832,TCGA-BP-4985,TCGA-BP-5180,TCGA-BP-5185,TCGA-BP-5198,TCGA-BP-5200,TCGA-CJ-4903,TCGA-CJ-5676,TCGA-CJ-5679,TCGA-CJ-5682,TCGA-CJ-6027,TCGA-CZ-4853,TCGA-CZ-5456,TCGA-CZ-5465,TCGA-CZ-5987,TCGA-EU-5907,TCGA-G6-A8L7,101,24,3,56,64,89,96	2.65383e-07
PBRM1->del8p	late	early	0	37	1.45519e-11		TCGA-A3-3365,TCGA-A3-3372,TCGA-A3-3373,TCGA-A3-3382,TCGA-A3-A6NN,TCGA-B0-5094,TCGA-B0-5695,TCGA-B0-5712,TCGA-B0-5713,TCGA-B4-5377,TCGA-B8-4143,TCGA-B8-4148,TCGA-B8-4151,TCGA-BP-4960,TCGA-BP-4985,TCGA-BP-5198,TCGA-BP-5200,TCGA-CJ-4903,TCGA-CJ-4912,TCGA-CJ-5682,TCGA-CJ-6027,TCGA-CJ-6030,TCGA-CW-6090,TCGA-CZ-5453,TCGA-CZ-5465,TCGA-CZ-5466,TCGA-CZ-5986,TCGA-G6-A8L8,101,20,24,25,3,43,45,64,89	5.18325e-10
PBRM1->del9p	late	early	0	43	2.27374e-13		TCGA-A3-3316,TCGA-A3-3346,TCGA-A3-3372,TCGA-A3-3382,TCGA-B0-4842,TCGA-B0-5094,TCGA-B0-5096,TCGA-B0-5107,TCGA-B0-5694,TCGA-B4-5832,TCGA-B8-4143,TCGA-BP-4963,TCGA-BP-4985,TCGA-BP-4995,TCGA-BP-5009,TCGA-BP-5180,TCGA-BP-5183,TCGA-BP-5185,TCGA-BP-5189,TCGA-BP-5198,TCGA-BP-5200,TCGA-CJ-4912,TCGA-CJ-5679,TCGA-CJ-5682,TCGA-CJ-6027,TCGA-CJ-6030,TCGA-CW-6090,TCGA-CZ-5456,TCGA-CZ-5465,TCGA-CZ-5466,TCGA-CZ-5…	1.70076e-11
PBRM1->del10p	late	Inter./not powered	0	20	1.90735e-06		TCGA-A3-3346,TCGA-A3-3382,TCGA-BP-4985,TCGA-BP-5185,TCGA-BP-5198,TCGA-BP-5200,TCGA-CJ-5676,TCGA-CJ-5679,TCGA-CJ-5682,TCGA-CW-6090,TCGA-CZ-5456,TCGA-CZ-5465,TCGA-CZ-5470,TCGA-EU-5907,101,24,3,53,64,89	2.03814e-05
PBRM1->del11p	late	early	0	11	0.000976562		TCGA-A3-3316,TCGA-A3-3382,TCGA-BP-4985,TCGA-BP-5198,TCGA-CJ-5676,TCGA-CZ-5456,TCGA-CZ-5465,101,24,64,96	0.00510817
PBRM1->del17p	late	early	0	16	3.05176e-05		TCGA-A3-3316,TCGA-A3-3346,TCGA-A3-3382,TCGA-B4-5832,TCGA-BP-5198,TCGA-CJ-5676,TCGA-CJ-5679,TCGA-CJ-5682,TCGA-CZ-5456,TCGA-CZ-5465,TCGA-G6-A8L7,101,24,56,64,96	0.000230577
PBRM1->del18p	late	early	0	17	1.52588e-05		TCGA-A3-3316,TCGA-A3-3346,TCGA-A3-3372,TCGA-B4-5832,TCGA-BP-4985,TCGA-BP-5181,TCGA-BP-5185,TCGA-BP-5200,TCGA-CJ-5679,TCGA-CJ-5682,TCGA-CJ-6027,TCGA-CZ-5456,24,45,56,64,89	0.0001297
PBRM1->del1q	late	early	0	16	3.05176e-05		TCGA-A3-3372,TCGA-B4-5832,TCGA-BP-4985,TCGA-BP-5185,TCGA-BP-5198,TCGA-BP-5200,TCGA-CJ-4903,TCGA-CJ-5676,TCGA-CJ-5682,TCGA-CW-6090,TCGA-CZ-5456,101,24,64,89,96	0.000230577
PBRM1->del2q	late	early	0	7	0.015625		TCGA-B4-5832,TCGA-BP-5198,TCGA-CJ-5679,101,24,64,89	0.0454767
PBRM1->del3q	late	early	0	42	4.54747e-13		TCGA-A3-3322,TCGA-A3-3346,TCGA-A3-3365,TCGA-A3-3372,TCGA-A3-3382,TCGA-A3-A6NN,TCGA-B0-5094,TCGA-B0-5116,TCGA-B0-5120,TCGA-B0-5700,TCGA-B0-5712,TCGA-B4-5832,TCGA-BP-4801,TCGA-BP-4999,TCGA-BP-5180,TCGA-BP-5185,TCGA-BP-5187,TCGA-BP-5189,TCGA-BP-5200,TCGA-CJ-4903,TCGA-CJ-4904,TCGA-CJ-4912,TCGA-CJ-5676,TCGA-CJ-5679,TCGA-CJ-5682,TCGA-CJ-6027,TCGA-CW-6090,TCGA-CZ-5451,TCGA-CZ-5466,TCGA-CZ-5986,TCGA-CZ-5…	2.61655e-11
PBRM1->del4q	late	early	0	23	2.38419e-07		TCGA-A3-3316,TCGA-A3-3367,TCGA-A3-3382,TCGA-B4-5832,TCGA-BP-5183,TCGA-BP-5185,TCGA-BP-5198,TCGA-BP-5200,TCGA-CJ-4903,TCGA-CJ-5679,TCGA-CJ-5682,TCGA-CW-6090,TCGA-CZ-5456,TCGA-CZ-5465,TCGA-EU-5907,24,25,3,45,56,64,69,96	3.24249e-06
PBRM1->del6q	late	early	0	41	9.09495e-13		TCGA-A3-3320,TCGA-A3-3346,TCGA-A3-3382,TCGA-B4-5377,TCGA-B4-5832,TCGA-B8-4148,TCGA-BP-4963,TCGA-BP-4985,TCGA-BP-4987,TCGA-BP-5180,TCGA-BP-5185,TCGA-BP-5198,TCGA-BP-5200,TCGA-CJ-4903,TCGA-CJ-5675,TCGA-CJ-5676,TCGA-CJ-5679,TCGA-CJ-5682,TCGA-CJ-6027,TCGA-CZ-4853,TCGA-CZ-5456,TCGA-CZ-5460,TCGA-CZ-5465,TCGA-CZ-5982,TCGA-CZ-5987,TCGA-EU-5907,TCGA-G6-A8L7,TCGA-G6-A8L8,100,101,24,25,3,51,56,6,64,67,69,89…	4.00178e-11
PBRM1->del8q	late	early	0	24	1.19209e-07		TCGA-A3-3365,TCGA-A3-3372,TCGA-A3-3373,TCGA-A3-3382,TCGA-A3-A6NN,TCGA-B0-5712,TCGA-B4-5832,TCGA-BP-4960,TCGA-BP-4985,TCGA-BP-5198,TCGA-BP-5200,TCGA-CJ-4903,TCGA-CJ-5682,TCGA-CJ-6027,TCGA-CJ-6030,TCGA-CW-6090,TCGA-CZ-5453,TCGA-CZ-5986,101,20,24,25,3,64	1.71478e-06
PBRM1->del9q	late	early	0	43	2.27374e-13		TCGA-A3-3316,TCGA-A3-3346,TCGA-A3-3372,TCGA-A3-3382,TCGA-B0-4842,TCGA-B0-5094,TCGA-B0-5096,TCGA-B0-5107,TCGA-B0-5694,TCGA-B4-5832,TCGA-B8-4143,TCGA-BP-4963,TCGA-BP-4985,TCGA-BP-4995,TCGA-BP-5009,TCGA-BP-5180,TCGA-BP-5183,TCGA-BP-5185,TCGA-BP-5189,TCGA-BP-5198,TCGA-BP-5200,TCGA-CJ-4912,TCGA-CJ-5679,TCGA-CJ-5682,TCGA-CJ-6027,TCGA-CJ-6030,TCGA-CW-6090,TCGA-CZ-5456,TCGA-CZ-5465,TCGA-CZ-5466,TCGA-CZ-5…	1.70076e-11
PBRM1->del10q	late	early	0	26	2.98023e-08		TCGA-A3-3316,TCGA-A3-3331,TCGA-A3-3346,TCGA-A3-3382,TCGA-B0-5113,TCGA-BP-4985,TCGA-BP-5180,TCGA-BP-5185,TCGA-BP-5198,TCGA-BP-5200,TCGA-CJ-5676,TCGA-CJ-5679,TCGA-CJ-5682,TCGA-CW-6090,TCGA-CZ-5456,TCGA-CZ-5465,TCGA-CZ-5470,TCGA-EU-5907,101,24,3,32,53,64,69,89	5.18422e-07
PBRM1->del11q	late	early	0	12	0.000488281		TCGA-A3-3316,TCGA-A3-3382,TCGA-B4-5832,TCGA-BP-4985,TCGA-BP-5198,TCGA-CJ-5676,TCGA-CJ-5679,TCGA-CZ-5456,TCGA-CZ-5465,101,24,56	0.00285339
PBRM1->del13q	late	early	0	17	1.52588e-05		TCGA-A3-3346,TCGA-A3-3382,TCGA-B0-5094,TCGA-B4-5832,TCGA-BP-4985,TCGA-BP-5185,TCGA-CJ-5679,TCGA-CW-6090,TCGA-CZ-5455,TCGA-CZ-5456,TCGA-CZ-5465,TCGA-G6-A8L7,24,56,64,89,96	0.0001297
PBRM1->del14q	late	early	0	56	2.77556e-17		TCGA-A3-3311,TCGA-A3-3316,TCGA-A3-3346,TCGA-A3-3378,TCGA-A3-3382,TCGA-A3-3387,TCGA-B0-4842,TCGA-B0-5094,TCGA-B0-5096,TCGA-B0-5097,TCGA-B0-5107,TCGA-B0-5710,TCGA-B0-5712,TCGA-B2-5639,TCGA-B8-4143,TCGA-BP-4981,TCGA-BP-4985,TCGA-BP-5009,TCGA-BP-5170,TCGA-BP-5180,TCGA-BP-5183,TCGA-BP-5185,TCGA-BP-5189,TCGA-BP-5190,TCGA-BP-5195,TCGA-BP-5198,TCGA-BP-5200,TCGA-CJ-4903,TCGA-CJ-4912,TCGA-CJ-4916,TCGA-CJ-5…	3.4602e-15
PBRM1->del15q	late	early	0	16	3.05176e-05		TCGA-A3-3382,TCGA-B0-5116,TCGA-B4-5832,TCGA-BP-4981,TCGA-BP-4985,TCGA-BP-5198,TCGA-BP-5200,TCGA-CJ-5676,TCGA-CJ-5679,TCGA-CJ-5682,TCGA-G6-A8L8,24,3,56,64,89	0.000230577
PBRM1->del17q	late	early	0	13	0.000244141		TCGA-A3-3316,TCGA-A3-3346,TCGA-A3-3382,TCGA-B4-5832,TCGA-BP-5198,TCGA-CJ-5676,TCGA-CJ-5679,TCGA-CJ-5682,TCGA-CZ-5456,TCGA-CZ-5465,101,24,64	0.00157429
PBRM1->del18q	late	early	0	18	7.62939e-06		TCGA-A3-3316,TCGA-A3-3346,TCGA-A3-3372,TCGA-B4-5832,TCGA-BP-4985,TCGA-BP-5181,TCGA-BP-5185,TCGA-BP-5200,TCGA-CJ-5679,TCGA-CJ-5682,TCGA-CJ-6027,TCGA-CZ-5456,24,45,56,64,69,89	7.04542e-05
PBRM1->del21q	late	early	0	14	0.00012207		TCGA-A3-3373,TCGA-A3-3382,TCGA-B0-5695,TCGA-BP-5198,TCGA-BP-5200,TCGA-CJ-4903,TCGA-CJ-5682,TCGA-CZ-5465,TCGA-CZ-5466,101,24,56,64,96	0.000837694
PBRM1->del22q	late	late	0	7	0.015625		TCGA-B0-5116,TCGA-BP-4981,TCGA-BP-4985,TCGA-CJ-5679,24,25,89	0.0454767
PBRM1->amp5p	late	early	0	33	2.32831e-10		TCGA-A3-3322,TCGA-A3-3382,TCGA-A3-A6NN,TCGA-B0-5094,TCGA-B0-5115,TCGA-B0-5700,TCGA-B0-5705,TCGA-B0-5712,TCGA-BP-4985,TCGA-BP-4999,TCGA-BP-5168,TCGA-BP-5201,TCGA-CJ-4904,TCGA-CJ-4912,TCGA-CJ-5679,TCGA-CJ-5683,TCGA-CJ-5684,TCGA-CZ-5451,TCGA-CZ-5456,TCGA-CZ-5466,TCGA-CZ-5986,TCGA-EU-5907,TCGA-GK-A6C7,101,20,24,3,51,53,66,73,78,89	6.45027e-09
PBRM1->amp7p	late	early	0	36	2.91038e-11		TCGA-A3-3316,TCGA-A3-3322,TCGA-A3-3372,TCGA-A3-A8OV,TCGA-B0-5094,TCGA-B0-5096,TCGA-B0-5694,TCGA-B0-5698,TCGA-BP-4960,TCGA-BP-4963,TCGA-BP-4973,TCGA-BP-4987,TCGA-BP-5009,TCGA-BP-5170,TCGA-CJ-4912,TCGA-CJ-5679,TCGA-CW-6093,TCGA-CZ-5453,TCGA-CZ-5454,TCGA-CZ-5456,TCGA-CZ-5466,TCGA-CZ-5989,TCGA-G6-A8L7,101,17,22,25,32,45,58,64,68,76,78,89,96	9.07069e-10
PBRM1->amp12p	late	early	0	12	0.000488281		TCGA-B0-5094,TCGA-B0-5107,TCGA-BP-4963,TCGA-BP-5009,TCGA-CJ-4912,TCGA-CZ-5456,TCGA-CZ-5466,22,32,45,69,89	0.00285339
PBRM1->amp16p	late	Inter./not powered	0	11	0.000976562		TCGA-B2-5639,TCGA-BP-4981,TCGA-BP-4995,TCGA-CJ-5683,TCGA-CZ-5454,TCGA-CZ-5456,TCGA-DV-A4W0,22,3,45,73	0.00510817
PBRM1->amp3q	late	Inter./not powered	0	13	0.000244141		TCGA-B0-5690,TCGA-BP-4985,TCGA-BP-5189,TCGA-CJ-4912,TCGA-CZ-5465,TCGA-CZ-5466,22,3,45,66,73,78,89	0.00157429
PBRM1->amp5q	late	early	0	69	3.38813e-21		TCGA-A3-3320,TCGA-A3-3322,TCGA-A3-3382,TCGA-A3-A6NJ,TCGA-A3-A6NN,TCGA-A3-A8OW,TCGA-B0-5081,TCGA-B0-5085,TCGA-B0-5094,TCGA-B0-5110,TCGA-B0-5115,TCGA-B0-5120,TCGA-B0-5121,TCGA-B0-5693,TCGA-B0-5700,TCGA-B0-5705,TCGA-B0-5710,TCGA-B0-5711,TCGA-B0-5712,TCGA-B0-5812,TCGA-B2-4101,TCGA-B8-A54J,TCGA-BP-4801,TCGA-BP-4963,TCGA-BP-4973,TCGA-BP-4985,TCGA-BP-4999,TCGA-BP-5006,TCGA-BP-5009,TCGA-BP-5168,TCGA-BP-5…	6.33581e-19
PBRM1->amp7q	late	early	0	36	2.91038e-11		TCGA-A3-3316,TCGA-A3-3322,TCGA-A3-3372,TCGA-A3-A8OV,TCGA-B0-5094,TCGA-B0-5096,TCGA-B0-5694,TCGA-B0-5698,TCGA-B2-5639,TCGA-BP-4960,TCGA-BP-4963,TCGA-BP-4973,TCGA-BP-4987,TCGA-BP-5009,TCGA-BP-5170,TCGA-CJ-5679,TCGA-CJ-5683,TCGA-CW-6093,TCGA-CZ-5454,TCGA-CZ-5456,TCGA-CZ-5466,TCGA-G6-A8L7,101,17,22,25,32,45,58,64,68,76,78,89,91,96	9.07069e-10
PBRM1->amp8q	late	late	0	12	0.000488281		TCGA-A3-3316,TCGA-A3-3382,TCGA-B0-5712,TCGA-BP-4985,TCGA-CJ-4912,TCGA-CJ-6027,TCGA-CZ-5465,TCGA-CZ-5466,25,45,64,89	0.00285339
PBRM1->amp12q	late	early	0	13	0.000244141		TCGA-B0-5094,TCGA-B0-5107,TCGA-BP-4963,TCGA-BP-5009,TCGA-BP-5194,TCGA-CJ-4912,TCGA-CZ-5456,TCGA-CZ-5466,22,32,45,69,89	0.00157429
PBRM1->amp20q	late	late	0	6	0.03125		TCGA-B0-5094,TCGA-B4-5832,TCGA-BP-5009,TCGA-CZ-5456,24,45	0.0754032
PKHD1->del3p	late	early	0	12	0.000488281		TCGA-AS-3778,TCGA-B0-5812,TCGA-B8-4143,TCGA-B8-4622,TCGA-CJ-5676,TCGA-CZ-4865,TCGA-EU-5905,26,46,72,83,94	0.00285339
PKHD1->del9p	late	early	0	5	0.0625		TCGA-B8-4143,TCGA-B8-4622,TCGA-EU-5905,26,46	0.121114
PKHD1->del17p	late	early	0	5	0.0625		TCGA-AK-3447,TCGA-B0-5117,TCGA-CJ-5676,TCGA-EU-5905,46	0.121114
PKHD1->del6q	late	early	0	5	0.0625		TCGA-AK-3447,TCGA-B0-5117,TCGA-CJ-5676,TCGA-EU-5905,83	0.121114
PKHD1->del9q	late	early	0	5	0.0625		TCGA-B8-4143,TCGA-B8-4622,TCGA-EU-5905,26,46	0.121114
BAP1->del1p	late	early	0	6	0.03125		TCGA-BP-4985,TCGA-CJ-4869,TCGA-CZ-4866,10,30,9	0.0754032
BAP1->del3p	late	early	0	36	2.91038e-11		TCGA-A3-3317,TCGA-B0-4827,TCGA-B0-5075,TCGA-B0-5088,TCGA-B0-5092,TCGA-B0-5095,TCGA-B0-5097,TCGA-B0-5107,TCGA-B0-5699,TCGA-B0-5709,TCGA-B8-4143,TCGA-B8-4151,TCGA-B8-5550,TCGA-B8-5551,TCGA-B8-A54G,TCGA-BP-4971,TCGA-BP-4985,TCGA-CJ-4869,TCGA-CJ-5680,TCGA-CZ-4864,TCGA-CZ-4866,TCGA-CZ-5452,TCGA-CZ-5469,TCGA-CZ-5470,TCGA-CZ-5985,TCGA-DV-A4W0,TCGA-G6-A5PC,10,30,45,46,49,55,80,9,94	9.07069e-10
BAP1->del4p	late	early	0	6	0.03125		TCGA-CW-6097,TCGA-CZ-4866,10,30,55,9	0.0754032
BAP1->del8p	late	early	0	9	0.00390625		TCGA-B8-4143,TCGA-B8-4151,TCGA-BP-4985,10,30,35,45,9,94	0.0160543
BAP1->del9p	late	early	0	16	3.05176e-05		TCGA-A3-3317,TCGA-B0-5095,TCGA-B0-5107,TCGA-B8-4143,TCGA-BP-4985,TCGA-CJ-5680,TCGA-CW-6097,TCGA-CZ-5469,TCGA-CZ-5985,TCGA-DV-A4W0,10,30,45,46,55,9	0.000230577
BAP1->del10p	late	Inter./not powered	0	5	0.0625		TCGA-B8-5550,TCGA-BP-4985,TCGA-CZ-5470,10,30	0.121114
BAP1->del11p	late	early	0	5	0.0625		TCGA-B8-5551,TCGA-BP-4985,10,30,9	0.121114
BAP1->del17p	late	early	0	5	0.0625		10,30,46,49,9	0.121114
BAP1->del18p	late	early	0	8	0.0078125		TCGA-B0-4827,TCGA-B8-5550,TCGA-BP-4985,TCGA-CZ-4866,10,30,45,9	0.0271802
BAP1->del2q	late	early	0	5	0.0625		TCGA-B0-5075,TCGA-CZ-4866,10,30,9	0.121114
BAP1->del3q	late	early	0	8	0.0078125		TCGA-A3-3317,TCGA-B0-4827,TCGA-B8-A54G,TCGA-CZ-4864,TCGA-CZ-5452,30,49,94	0.0271802
BAP1->del4q	late	early	0	7	0.015625		TCGA-CW-6097,TCGA-CZ-4866,10,30,45,55,9	0.0454767
BAP1->del6q	late	early	0	9	0.00390625		TCGA-A3-3317,TCGA-B8-A54G,TCGA-BP-4985,TCGA-CJ-5680,TCGA-CZ-4866,TCGA-CZ-5452,TCGA-CZ-5985,30,9	0.0160543
BAP1->del9q	late	early	0	16	3.05176e-05		TCGA-A3-3317,TCGA-B0-5095,TCGA-B0-5107,TCGA-B8-4143,TCGA-BP-4985,TCGA-CJ-5680,TCGA-CW-6097,TCGA-CZ-5469,TCGA-CZ-5985,TCGA-DV-A4W0,10,30,45,46,55,9	0.000230577
BAP1->del11q	late	early	0	6	0.03125		TCGA-B8-5551,TCGA-BP-4985,10,30,46,9	0.0754032
BAP1->del13q	late	early	0	5	0.0625		TCGA-BP-4985,TCGA-CW-6097,10,30,9	0.121114
BAP1->del14q	late	early	0	29	3.72529e-09		TCGA-A3-3317,TCGA-B0-5075,TCGA-B0-5092,TCGA-B0-5097,TCGA-B0-5107,TCGA-B0-5709,TCGA-B8-4143,TCGA-B8-5550,TCGA-B8-5551,TCGA-B8-A54G,TCGA-BP-4971,TCGA-BP-4985,TCGA-CJ-4869,TCGA-CJ-5680,TCGA-CW-6097,TCGA-CZ-4864,TCGA-CZ-4866,TCGA-CZ-5452,TCGA-CZ-5469,TCGA-CZ-5470,TCGA-CZ-5985,TCGA-G6-A5PC,10,30,45,49,55,80,9	7.74033e-08
BAP1->del18q	late	early	0	9	0.00390625		TCGA-B0-4827,TCGA-B8-5550,TCGA-BP-4985,TCGA-CZ-4866,10,30,45,49,9	0.0160543
BAP1->del22q	late	late	0	6	0.03125		TCGA-BP-4985,TCGA-CW-6097,TCGA-CZ-4866,10,30,9	0.0754032
BAP1->amp5p	late	early	0	8	0.0078125		TCGA-B0-5075,TCGA-B0-5095,TCGA-B8-5550,TCGA-BP-4985,TCGA-CZ-4864,TCGA-CZ-5469,30,49	0.0271802
BAP1->amp7p	late	early	0	9	0.00390625		TCGA-A3-3317,TCGA-B8-5550,TCGA-BP-4971,TCGA-CZ-5469,35,45,49,55,9	0.0160543
BAP1->amp12p	late	early	0	5	0.0625		TCGA-B0-5075,TCGA-B0-5107,45,46,55	0.121114
BAP1->amp3q	late	Inter./not powered	0	6	0.03125		TCGA-B0-4827,TCGA-B8-A54G,TCGA-BP-4985,TCGA-CZ-5469,45,49	0.0754032
BAP1->amp5q	late	early	0	19	3.8147e-06		TCGA-A3-3317,TCGA-B0-5075,TCGA-B0-5088,TCGA-B0-5095,TCGA-B8-5550,TCGA-B8-A54G,TCGA-BP-4971,TCGA-BP-4985,TCGA-CJ-4869,TCGA-CZ-4864,TCGA-CZ-5452,TCGA-CZ-5469,TCGA-CZ-5470,TCGA-CZ-5985,TCGA-DV-A4W0,TCGA-G6-A5PC,30,49,55	3.70571e-05
BAP1->amp7q	late	early	0	11	0.000976562		TCGA-A3-3317,TCGA-B8-5550,TCGA-BP-4971,TCGA-CW-6097,TCGA-CZ-5469,10,35,45,49,55,9	0.00510817
BAP1->amp12q	late	early	0	5	0.0625		TCGA-B0-5075,TCGA-B0-5107,45,46,55	0.121114
ATM->del3p	late	early	0	17	1.52588e-05		TCGA-A3-3317,TCGA-A3-A6NN,TCGA-B0-5097,TCGA-B0-5703,TCGA-B4-5832,TCGA-B8-4622,TCGA-BP-4801,TCGA-BP-4964,TCGA-BP-4987,TCGA-BP-5009,TCGA-BP-5173,TCGA-CJ-4904,TCGA-CJ-5686,TCGA-CZ-5451,TCGA-CZ-5986,17,45	0.0001297
ATM->del9p	late	early	0	5	0.0625		TCGA-A3-3317,TCGA-B4-5832,TCGA-B8-4622,TCGA-BP-5009,45	0.121114
ATM->del3q	late	early	0	9	0.00390625		TCGA-A3-3317,TCGA-A3-A6NN,TCGA-B0-5703,TCGA-B4-5832,TCGA-BP-4801,TCGA-BP-5173,TCGA-CJ-4904,TCGA-CZ-5451,TCGA-CZ-5986	0.0160543
ATM->del9q	late	early	0	5	0.0625		TCGA-A3-3317,TCGA-B4-5832,TCGA-B8-4622,TCGA-BP-5009,45	0.121114
ATM->del14q	late	early	0	6	0.03125		TCGA-A3-3317,TCGA-B0-5097,TCGA-BP-5009,TCGA-BP-5173,TCGA-CJ-5686,45	0.0754032
ATM->amp5p	late	early	0	5	0.0625		TCGA-A3-A6NN,TCGA-CJ-4904,TCGA-CJ-5686,TCGA-CZ-5451,TCGA-CZ-5986	0.121114
ATM->amp7p	late	early	0	6	0.03125		TCGA-A3-3317,TCGA-B0-5703,TCGA-BP-4987,TCGA-BP-5009,17,45	0.0754032
ATM->amp5q	late	early	0	9	0.00390625		TCGA-A3-3317,TCGA-A3-A6NN,TCGA-BP-4801,TCGA-BP-5009,TCGA-CJ-4904,TCGA-CJ-5686,TCGA-CZ-5451,TCGA-CZ-5986,17	0.0160543
ATM->amp7q	late	early	0	6	0.03125		TCGA-A3-3317,TCGA-B0-5703,TCGA-BP-4987,TCGA-BP-5009,17,45	0.0754032
ARID1A->del3p	late	early	0	14	0.00012207		TCGA-A3-3320,TCGA-B0-4945,TCGA-B0-5102,TCGA-B0-5692,TCGA-B0-5705,TCGA-B0-5713,TCGA-B8-5549,TCGA-CJ-4912,TCGA-CJ-6032,TCGA-DV-A4W0,TCGA-GK-A6C7,105,18,73	0.000837694
ARID1A->del18q	late	early	0	5	0.0625		TCGA-B0-4945,TCGA-B0-5102,TCGA-B8-5549,TCGA-CJ-6032,105	0.121114
ARID1A->amp5q	late	early	0	9	0.00390625		TCGA-A3-3320,TCGA-AK-3444,TCGA-B0-4945,TCGA-B0-5692,TCGA-B0-5705,TCGA-CJ-4912,TCGA-DV-A4W0,TCGA-GK-A6C7,73	0.0160543
DNAH9->del3p	late	early	0	16	3.05176e-05		TCGA-A3-3358,TCGA-A3-3372,TCGA-B0-5098,TCGA-B0-5709,TCGA-B4-5844,TCGA-BP-4782,TCGA-BP-4968,TCGA-BP-4985,TCGA-BP-5194,TCGA-BP-5196,TCGA-BP-5200,TCGA-CW-5580,TCGA-CZ-4856,TCGA-DV-A4W0,TCGA-GK-A6C7,33	0.000230577
DNAH9->del8p	late	early	0	5	0.0625		TCGA-A3-3372,TCGA-BP-4782,TCGA-BP-4985,TCGA-BP-5196,TCGA-BP-5200	0.121114
DNAH9->del9p	late	early	0	5	0.0625		TCGA-A3-3372,TCGA-B0-5098,TCGA-BP-4985,TCGA-BP-5200,TCGA-DV-A4W0	0.121114
DNAH9->del9q	late	early	0	5	0.0625		TCGA-A3-3372,TCGA-B0-5098,TCGA-BP-4985,TCGA-BP-5200,TCGA-DV-A4W0	0.121114
DNAH9->del14q	late	early	0	5	0.0625		TCGA-B0-5098,TCGA-B0-5709,TCGA-BP-4985,TCGA-BP-5196,TCGA-BP-5200	0.121114
DNAH9->amp5q	late	early	0	7	0.015625		TCGA-A3-3358,TCGA-BP-4968,TCGA-BP-4985,TCGA-BP-5200,TCGA-CZ-4856,TCGA-DV-A4W0,TCGA-GK-A6C7	0.0454767
KMT2C->del3p	late	early	0	19	3.8147e-06		TCGA-A3-3370,TCGA-A3-3376,TCGA-B0-4945,TCGA-B0-5096,TCGA-B0-5097,TCGA-B0-5098,TCGA-B0-5099,TCGA-B2-5633,TCGA-BP-4961,TCGA-CJ-5678,TCGA-CJ-5683,TCGA-CZ-5460,TCGA-CZ-5466,TCGA-CZ-5986,101,3,43,5,82	3.70571e-05
KMT2C->del8p	late	early	0	6	0.03125		TCGA-CZ-5466,TCGA-CZ-5986,101,3,42,43	0.0754032
KMT2C->del9p	late	early	0	6	0.03125		TCGA-B0-5096,TCGA-B0-5098,TCGA-B2-5633,TCGA-CZ-5466,101,3	0.0754032
KMT2C->del3q	late	early	0	7	0.015625		TCGA-B0-5098,TCGA-B0-5099,TCGA-CZ-5466,TCGA-CZ-5986,101,3,82	0.0454767
KMT2C->del9q	late	early	0	6	0.03125		TCGA-B0-5096,TCGA-B0-5098,TCGA-B2-5633,TCGA-CZ-5466,101,3	0.0754032
KMT2C->del14q	late	early	0	9	0.00390625		TCGA-B0-4945,TCGA-B0-5096,TCGA-B0-5097,TCGA-B0-5098,TCGA-B2-5633,TCGA-CJ-5678,101,3,5	0.0160543
KMT2C->amp5p	late	early	0	6	0.03125		TCGA-CJ-5683,TCGA-CZ-5466,TCGA-CZ-5986,101,3,82	0.0754032
KMT2C->amp5q	late	early	0	12	0.000488281		TCGA-A3-3370,TCGA-A3-3376,TCGA-B0-4945,TCGA-B2-5633,TCGA-BP-4961,TCGA-CJ-5678,TCGA-CJ-5683,TCGA-CZ-5466,TCGA-CZ-5986,101,3,82	0.00285339
KMT2C->amp7q	late	early	0	5	0.0625		TCGA-B0-5096,TCGA-B2-5633,TCGA-CJ-5683,TCGA-CZ-5466,101	0.121114
PCLO->del3p	late	early	0	17	1.52588e-05		TCGA-A3-3372,TCGA-A3-3380,TCGA-A3-3387,TCGA-B0-5099,TCGA-B8-4143,TCGA-B8-A54F,TCGA-BP-4963,TCGA-BP-5191,TCGA-CZ-5468,TCGA-CZ-5985,TCGA-GK-A6C7,106,33,77,85,88,89	0.0001297
PCLO->del8p	late	early	0	5	0.0625		TCGA-A3-3372,TCGA-B8-4143,TCGA-CZ-5468,77,89	0.121114
PCLO->del9p	late	early	0	6	0.03125		TCGA-A3-3372,TCGA-B8-4143,TCGA-BP-4963,TCGA-CZ-5468,TCGA-CZ-5985,89	0.0754032
PCLO->del3q	late	early	0	5	0.0625		TCGA-A3-3372,TCGA-A3-3380,TCGA-B0-5099,TCGA-BP-5191,TCGA-GK-A6C7	0.121114
PCLO->del6q	late	early	0	5	0.0625		TCGA-A3-3380,TCGA-BP-4963,TCGA-CZ-5468,TCGA-CZ-5985,89	0.121114
PCLO->del9q	late	early	0	6	0.03125		TCGA-A3-3372,TCGA-B8-4143,TCGA-BP-4963,TCGA-CZ-5468,TCGA-CZ-5985,89	0.0754032
PCLO->del14q	late	early	0	7	0.015625		TCGA-A3-3387,TCGA-B8-4143,TCGA-CZ-5468,TCGA-CZ-5985,106,77,89	0.0454767
PCLO->amp5p	late	early	0	5	0.0625		TCGA-BP-5191,TCGA-GK-A6C7,106,77,89	0.121114
PCLO->amp7p	late	early	0	7	0.015625		TCGA-A3-3372,TCGA-BP-4963,TCGA-CZ-5468,106,33,88,89	0.0454767
PCLO->amp12p	late	early	0	5	0.0625		TCGA-B8-A54F,TCGA-BP-4963,TCGA-CZ-5468,106,89	0.121114
PCLO->amp5q	late	early	0	10	0.00195312		TCGA-A3-3380,TCGA-BP-4963,TCGA-BP-5191,TCGA-CZ-5985,TCGA-GK-A6C7,106,77,85,88,89	0.00907415
PCLO->amp7q	late	early	0	6	0.03125		TCGA-A3-3372,TCGA-BP-4963,106,33,88,89	0.0754032
PCLO->amp12q	late	early	0	5	0.0625		TCGA-B8-A54F,TCGA-BP-4963,TCGA-CZ-5468,106,89	0.121114
DNAH2->del3p	late	early	0	13	0.000244141		TCGA-A3-3378,TCGA-A3-A8OV,TCGA-B0-5098,TCGA-B0-5109,TCGA-B0-5712,TCGA-B8-5164,TCGA-BP-4985,TCGA-BP-5009,TCGA-CJ-5672,TCGA-CJ-5684,TCGA-CZ-5465,23,88	0.00157429
DNAH2->del8p	late	early	0	7	0.015625		TCGA-B0-5109,TCGA-B0-5712,TCGA-B8-5164,TCGA-BP-4985,TCGA-CJ-5672,TCGA-CZ-5465,27	0.0454767
DNAH2->del9p	late	early	0	5	0.0625		TCGA-B0-5098,TCGA-B0-5109,TCGA-BP-4985,TCGA-BP-5009,TCGA-CZ-5465	0.121114
DNAH2->del3q	late	early	0	5	0.0625		TCGA-B0-5098,TCGA-B0-5109,TCGA-B0-5712,TCGA-B8-5164,23	0.121114
DNAH2->del8q	late	early	0	5	0.0625		TCGA-B0-5712,TCGA-B8-5164,TCGA-BP-4985,TCGA-CJ-5672,27	0.121114
DNAH2->del9q	late	early	0	5	0.0625		TCGA-B0-5098,TCGA-B0-5109,TCGA-BP-4985,TCGA-BP-5009,TCGA-CZ-5465	0.121114
DNAH2->del14q	late	early	0	10	0.00195312		TCGA-A3-3378,TCGA-B0-5098,TCGA-B0-5109,TCGA-B0-5712,TCGA-B8-5164,TCGA-BP-4985,TCGA-BP-5009,TCGA-CJ-5672,TCGA-CZ-5465,23	0.00907415
DNAH2->amp7p	late	early	0	5	0.0625		TCGA-A3-A8OV,TCGA-B0-5109,TCGA-BP-5009,23,88	0.121114
DNAH2->amp3q	late	Inter./not powered	0	5	0.0625		TCGA-B0-5098,TCGA-B8-5164,TCGA-BP-4985,TCGA-CZ-5465,23	0.121114
DNAH2->amp5q	late	early	0	6	0.03125		TCGA-B0-5712,TCGA-BP-4985,TCGA-BP-5009,TCGA-CJ-5672,TCGA-CJ-5684,88	0.0754032
DNAH2->amp7q	late	early	0	6	0.03125		TCGA-A3-A8OV,TCGA-B0-5109,TCGA-BP-5009,TCGA-CJ-5672,23,88	0.0754032
MUC16->del1p	late	early	0	10	0.00195312		TCGA-B0-5098,TCGA-B0-5703,TCGA-BP-5004,TCGA-CJ-4869,TCGA-CJ-5682,19,34,39,89,90	0.00907415
MUC16->del3p	late	early	0	41	9.09495e-13		TCGA-A3-3378,TCGA-A3-A6NN,TCGA-B0-4827,TCGA-B0-5075,TCGA-B0-5092,TCGA-B0-5095,TCGA-B0-5098,TCGA-B0-5703,TCGA-B0-5712,TCGA-B8-4143,TCGA-BP-4964,TCGA-BP-4965,TCGA-BP-4993,TCGA-BP-4999,TCGA-BP-5004,TCGA-BP-5190,TCGA-BP-5202,TCGA-CJ-4869,TCGA-CJ-5682,TCGA-CZ-5466,TCGA-DV-5569,102,18,19,28,33,34,39,43,51,56,59,60,69,72,75,79,88,89,90,95	4.00178e-11
MUC16->del4p	late	early	0	7	0.015625		TCGA-B0-5098,TCGA-CJ-5682,19,34,56,90,95	0.0454767
MUC16->del6p	late	early	0	9	0.00390625		TCGA-CJ-5682,19,34,39,56,75,89,90,95	0.0160543
MUC16->del8p	late	early	0	15	6.10352e-05		TCGA-A3-A6NN,TCGA-B0-5712,TCGA-B8-4143,TCGA-BP-5004,TCGA-CJ-5682,TCGA-CZ-5466,102,19,34,43,48,54,60,89,95	0.000443246
MUC16->del9p	late	early	0	14	0.00012207		TCGA-B0-5095,TCGA-B0-5098,TCGA-B8-4143,TCGA-CJ-5682,TCGA-CZ-5466,19,34,39,56,69,75,89,90,95	0.000837694
MUC16->del10p	late	Inter./not powered	0	7	0.015625		TCGA-CJ-5682,18,19,34,89,90,95	0.0454767
MUC16->del11p	late	early	0	5	0.0625		19,34,39,90,95	0.121114
MUC16->del17p	late	early	0	6	0.03125		TCGA-CJ-5682,19,34,56,75,95	0.0754032
MUC16->del18p	late	early	0	8	0.0078125		TCGA-B0-4827,TCGA-CJ-5682,19,39,56,89,90,95	0.0271802
MUC16->del2q	late	early	0	5	0.0625		TCGA-B0-5075,34,89,90,95	0.121114
MUC16->del3q	late	early	0	12	0.000488281		TCGA-A3-A6NN,TCGA-B0-4827,TCGA-B0-5098,TCGA-B0-5703,TCGA-B0-5712,TCGA-BP-4999,TCGA-CJ-5682,TCGA-CZ-5466,19,28,34,39	0.00285339
MUC16->del4q	late	early	0	8	0.0078125		TCGA-B0-5098,TCGA-CJ-5682,19,34,56,69,90,95	0.0271802
MUC16->del6q	late	early	0	10	0.00195312		TCGA-CJ-5682,34,39,51,56,69,75,89,90,95	0.00907415
MUC16->del8q	late	early	0	9	0.00390625		TCGA-A3-A6NN,TCGA-B0-5712,TCGA-BP-5004,TCGA-CJ-5682,19,34,48,54,95	0.0160543
MUC16->del9q	late	early	0	14	0.00012207		TCGA-B0-5095,TCGA-B0-5098,TCGA-B8-4143,TCGA-CJ-5682,TCGA-CZ-5466,19,34,39,56,69,75,89,90,95	0.000837694
MUC16->del10q	late	early	0	10	0.00195312		TCGA-B0-5703,TCGA-CJ-5682,18,19,34,69,75,89,90,95	0.00907415
MUC16->del11q	late	early	0	6	0.03125		19,34,39,56,90,95	0.0754032
MUC16->del13q	late	early	0	6	0.03125		TCGA-BP-5004,19,34,56,89,90	0.0754032
MUC16->del14q	late	early	0	21	9.53674e-07		TCGA-A3-3378,TCGA-B0-5075,TCGA-B0-5092,TCGA-B0-5098,TCGA-B0-5712,TCGA-B8-4143,TCGA-BP-4965,TCGA-BP-5004,TCGA-BP-5190,TCGA-CJ-4869,TCGA-CJ-5682,102,19,34,39,56,69,75,89,90,95	1.0647e-05
MUC16->del15q	late	early	0	6	0.03125		TCGA-CJ-5682,19,34,56,89,90	0.0754032
MUC16->del18q	late	early	0	9	0.00390625		TCGA-B0-4827,TCGA-CJ-5682,19,39,56,69,89,90,95	0.0160543
MUC16->del21q	late	early	0	6	0.03125		TCGA-CJ-5682,TCGA-CZ-5466,19,34,56,90	0.0754032
MUC16->del22q	late	late	0	6	0.03125		TCGA-B0-5098,TCGA-B8-A54E,19,89,90,95	0.0754032
MUC16->amp5p	late	early	0	13	0.000244141		TCGA-A3-A6NN,TCGA-B0-5075,TCGA-B0-5095,TCGA-B0-5712,TCGA-BP-4999,TCGA-BP-5004,TCGA-CZ-5466,102,39,51,89,90,95	0.00157429
MUC16->amp7p	late	early	0	7	0.015625		TCGA-B0-5703,TCGA-B8-A54E,TCGA-CZ-5466,33,48,88,89	0.0454767
MUC16->amp12p	late	early	0	5	0.0625		TCGA-B0-5075,TCGA-CZ-5466,102,69,89	0.121114
MUC16->amp3q	late	Inter./not powered	0	9	0.00390625		TCGA-B0-4827,TCGA-B0-5098,TCGA-B0-5703,TCGA-CZ-5466,102,28,48,89,90	0.0160543
MUC16->amp5q	late	early	0	21	9.53674e-07		TCGA-A3-A6NN,TCGA-B0-5075,TCGA-B0-5095,TCGA-B0-5712,TCGA-BP-4965,TCGA-BP-4999,TCGA-BP-5004,TCGA-BP-5202,TCGA-CJ-4869,TCGA-CZ-5466,TCGA-DV-5569,102,34,39,51,59,79,88,89,90,95	1.0647e-05
MUC16->amp7q	late	early	0	8	0.0078125		TCGA-B0-5703,TCGA-B8-A54E,TCGA-CZ-5466,33,48,75,88,89	0.0271802
MUC16->amp12q	late	early	0	5	0.0625		TCGA-B0-5075,TCGA-CZ-5466,102,69,89	0.121114
ABCA13->del3p	late	early	0	11	0.000976562		TCGA-A3-3387,TCGA-A3-A6NN,TCGA-BP-4983,TCGA-BP-4985,TCGA-CJ-5680,TCGA-CW-5585,TCGA-CZ-4859,TCGA-CZ-5462,47,79,88	0.00510817
ABCA13->del8p	late	early	0	6	0.03125		TCGA-A3-A6NN,TCGA-BP-4983,TCGA-BP-4985,TCGA-CZ-5462,27,48	0.0754032
ABCA13->del6q	late	early	0	6	0.03125		TCGA-B0-5083,TCGA-BP-4985,TCGA-CJ-5680,TCGA-CW-5585,TCGA-CZ-4859,TCGA-CZ-5462	0.0754032
ABCA13->del14q	late	early	0	5	0.0625		TCGA-A3-3387,TCGA-BP-4983,TCGA-BP-4985,TCGA-CJ-5680,TCGA-CZ-5462	0.121114
ABCA13->amp5q	late	early	0	5	0.0625		TCGA-A3-A6NN,TCGA-BP-4985,TCGA-CW-5585,79,88	0.121114
DST->del3p	late	early	0	15	6.10352e-05		TCGA-A3-A6NJ,TCGA-B8-4143,TCGA-BP-4801,TCGA-BP-5004,TCGA-BP-5175,TCGA-BP-5190,TCGA-CW-5591,TCGA-CZ-4856,TCGA-CZ-4864,TCGA-CZ-5459,TCGA-MM-A564,61,72,89,96	0.000443246
DST->del14q	late	early	0	6	0.03125		TCGA-B8-4143,TCGA-BP-5004,TCGA-BP-5175,TCGA-BP-5190,TCGA-CZ-4864,89	0.0754032
DST->amp5p	late	early	0	5	0.0625		TCGA-BP-5004,TCGA-CZ-4864,TCGA-MM-A564,61,89	0.121114
DST->amp7p	late	early	0	8	0.0078125		TCGA-B0-5707,TCGA-BP-5175,TCGA-CW-5591,TCGA-CW-6087,TCGA-MM-A564,61,89,96	0.0271802
DST->amp12p	late	early	0	6	0.03125		TCGA-BP-5175,TCGA-CW-5591,TCGA-CW-6087,TCGA-CZ-4856,61,89	0.0754032
DST->amp5q	late	early	0	8	0.0078125		TCGA-A3-A6NJ,TCGA-BP-4801,TCGA-BP-5004,TCGA-CZ-4856,TCGA-CZ-4864,TCGA-MM-A564,61,89	0.0271802
DST->amp7q	late	early	0	8	0.0078125		TCGA-B0-5707,TCGA-BP-5175,TCGA-CW-5591,TCGA-CW-6087,TCGA-MM-A564,61,89,96	0.0271802
DST->amp12q	late	early	0	6	0.03125		TCGA-BP-5175,TCGA-CW-5591,TCGA-CW-6087,TCGA-CZ-4856,61,89	0.0754032
MTOR->del1p	late	early	0	7	0.015625		TCGA-B0-5098,TCGA-B4-5832,TCGA-CJ-4907,TCGA-CJ-5679,TCGA-CZ-4866,1,84	0.0454767
MTOR->del3p	late	early	0	25	5.96046e-08		TCGA-A3-A8OU,TCGA-B0-4827,TCGA-B0-5098,TCGA-B0-5119,TCGA-B0-5696,TCGA-B0-5697,TCGA-B0-5712,TCGA-B4-5832,TCGA-B4-5844,TCGA-BP-5001,TCGA-BP-5175,TCGA-BP-5176,TCGA-CJ-4907,TCGA-CJ-5679,TCGA-CJ-6027,TCGA-CW-5580,TCGA-CZ-4866,TCGA-CZ-5987,TCGA-MM-A564,TCGA-MM-A84U,1,26,28,43,84	9.90762e-07
MTOR->del4p	late	early	0	7	0.015625		TCGA-B0-5098,TCGA-B4-5832,TCGA-BP-5175,TCGA-CJ-4907,TCGA-CJ-5679,TCGA-CZ-4866,1	0.0454767
MTOR->del6p	late	early	0	8	0.0078125		TCGA-B4-5832,TCGA-BP-5175,TCGA-CJ-4907,TCGA-CJ-5679,TCGA-CJ-6027,TCGA-CZ-4866,TCGA-CZ-5987,1	0.0271802
MTOR->del8p	late	early	0	7	0.015625		TCGA-B0-5712,TCGA-BP-5175,TCGA-CJ-4907,TCGA-CJ-6027,1,43,84	0.0454767
MTOR->del9p	late	early	0	10	0.00195312		TCGA-B0-5098,TCGA-B0-5100,TCGA-B4-5832,TCGA-BP-5175,TCGA-CJ-4907,TCGA-CJ-5679,TCGA-CJ-6027,TCGA-CZ-5987,1,26	0.00907415
MTOR->del18p	late	early	0	8	0.0078125		TCGA-B0-4827,TCGA-B4-5832,TCGA-CJ-4907,TCGA-CJ-5679,TCGA-CJ-6027,TCGA-CZ-4866,1,84	0.0271802
MTOR->del2q	late	early	0	5	0.0625		TCGA-B0-5697,TCGA-B4-5832,TCGA-CJ-5679,TCGA-CZ-4866,1	0.121114
MTOR->del3q	late	early	0	9	0.00390625		TCGA-B0-4827,TCGA-B0-5098,TCGA-B0-5712,TCGA-B4-5832,TCGA-CJ-5679,TCGA-CJ-6027,TCGA-CZ-5987,TCGA-MM-A564,28	0.0160543
MTOR->del4q	late	early	0	8	0.0078125		TCGA-B0-5098,TCGA-B0-5691,TCGA-B4-5832,TCGA-BP-5175,TCGA-CJ-4907,TCGA-CJ-5679,TCGA-CZ-4866,1	0.0271802
MTOR->del6q	late	early	0	10	0.00195312		TCGA-B0-5119,TCGA-B4-5832,TCGA-BP-5175,TCGA-CJ-4907,TCGA-CJ-5679,TCGA-CJ-6027,TCGA-CZ-4866,TCGA-CZ-5987,1,84	0.00907415
MTOR->del8q	late	early	0	6	0.03125		TCGA-B0-5712,TCGA-B4-5832,TCGA-BP-5175,TCGA-CJ-4907,TCGA-CJ-6027,1	0.0754032
MTOR->del9q	late	early	0	11	0.000976562		TCGA-B0-5098,TCGA-B0-5100,TCGA-B4-5832,TCGA-BP-5175,TCGA-CJ-4907,TCGA-CJ-5679,TCGA-CJ-6027,TCGA-CZ-5987,1,26,84	0.00510817
MTOR->del13q	late	early	0	5	0.0625		TCGA-B4-5832,TCGA-BP-5175,TCGA-CJ-5679,1,84	0.121114
MTOR->del14q	late	early	0	12	0.000488281		TCGA-B0-5098,TCGA-B0-5697,TCGA-B0-5712,TCGA-BP-5175,TCGA-CJ-4907,TCGA-CJ-5679,TCGA-CJ-6027,TCGA-CZ-4866,TCGA-CZ-5987,1,26,84	0.00285339
MTOR->del15q	late	early	0	6	0.03125		TCGA-B4-5832,TCGA-BP-5175,TCGA-CJ-4907,TCGA-CJ-5679,1,26	0.0754032
MTOR->del18q	late	early	0	8	0.0078125		TCGA-B0-4827,TCGA-B4-5832,TCGA-CJ-4907,TCGA-CJ-5679,TCGA-CJ-6027,TCGA-CZ-4866,1,84	0.0271802
MTOR->amp7p	late	early	0	6	0.03125		TCGA-BP-5001,TCGA-BP-5175,TCGA-CJ-5679,TCGA-MM-A564,1,84	0.0754032
MTOR->amp12p	late	early	0	5	0.0625		TCGA-B0-5697,TCGA-BP-5175,1,26,84	0.121114
MTOR->amp5q	late	early	0	8	0.0078125		TCGA-B0-5691,TCGA-B0-5712,TCGA-CJ-4907,TCGA-CJ-5679,TCGA-MM-A564,1,26,84	0.0271802
MTOR->amp7q	late	early	0	5	0.0625		TCGA-BP-5175,TCGA-CJ-5679,TCGA-MM-A564,1,84	0.121114
MTOR->amp12q	late	early	0	5	0.0625		TCGA-B0-5697,TCGA-BP-5175,1,26,84	0.121114
ANK3->del3p	late	early	0	16	3.05176e-05		TCGA-A3-A8OU,TCGA-B0-5098,TCGA-B0-5700,TCGA-B4-5834,TCGA-BP-4972,TCGA-BP-4995,TCGA-BP-5192,TCGA-CJ-4869,TCGA-CJ-4905,TCGA-CJ-4918,TCGA-CW-6093,TCGA-EU-5906,26,49,50,7	0.000230577
ANK3->del14q	late	early	0	5	0.0625		TCGA-B0-5098,TCGA-CJ-4869,26,49,50	0.121114
ANK3->amp5q	late	early	0	9	0.00390625		TCGA-B0-5700,TCGA-B4-5834,TCGA-BP-4972,TCGA-BP-5192,TCGA-CJ-4869,TCGA-CJ-4918,26,49,7	0.0160543
GPR98->del3p	late	early	0	15	6.10352e-05		TCGA-B8-5159,TCGA-B8-A54G,TCGA-BP-4960,TCGA-BP-4973,TCGA-BP-4975,TCGA-BP-5173,TCGA-CJ-5676,TCGA-CJ-6030,13,39,4,56,72,88,90	0.000443246
GPR98->del6p	late	early	0	5	0.0625		TCGA-CJ-5676,13,39,56,90	0.121114
GPR98->del6q	late	early	0	6	0.03125		TCGA-B8-A54G,TCGA-CJ-5676,13,39,56,90	0.0754032
GPR98->del11q	late	early	0	5	0.0625		TCGA-BP-5173,TCGA-CJ-5676,39,56,90	0.121114
GPR98->del14q	late	early	0	8	0.0078125		TCGA-B8-5159,TCGA-B8-A54G,TCGA-BP-5173,TCGA-CJ-5676,TCGA-CJ-6030,39,56,90	0.0271802
GPR98->amp5q	late	early	0	7	0.015625		TCGA-B8-5159,TCGA-B8-A54G,TCGA-BP-4973,TCGA-CJ-5676,39,88,90	0.0454767
del1p->del3p	early	early	0	9	0.00390625		TCGA-B0-5092,TCGA-B0-5113,TCGA-B0-5402,TCGA-B8-A54H,TCGA-BP-4968,TCGA-BP-4983,TCGA-CZ-5460,TCGA-CZ-5461,TCGA-CZ-5468	0.0160543
del1p->del8p	early	early	3	2	1	90,TCGA-B4-5832,TCGA-CJ-5679	TCGA-BP-4983,TCGA-CZ-5468	1
del1p->del10p	early	Inter./not powered	8	1	0.0390625	41,9,96,TCGA-A3-3372,TCGA-B0-5109,TCGA-B4-5835,TCGA-BP-4986,TCGA-CJ-4903	TCGA-CZ-5468	0.0921727
del1p->del17p	early	early	4	1	0.375	2,90,TCGA-A3-3372,TCGA-CZ-5457	TCGA-CZ-5468	0.542553
del1p->del18p	early	early	8	2	0.109375	2,34,38,41,TCGA-AK-3465,TCGA-B0-5083,TCGA-BP-5198,TCGA-CJ-5676	TCGA-BP-4983,TCGA-CZ-5468	0.200031
del1p->del6q	early	early	4	3	1	19,TCGA-A3-3372,TCGA-BP-4770,TCGA-BP-4986	TCGA-B0-5402,TCGA-CZ-5460,TCGA-CZ-5468	1
del1p->del10q	early	early	8	3	0.226562	9,96,TCGA-A3-3372,TCGA-B0-5109,TCGA-B4-5835,TCGA-BP-4986,TCGA-CJ-4903,TCGA-G6-A8L8	TCGA-B0-5113,TCGA-B0-5402,TCGA-CZ-5468	0.375762
del1p->del11q	early	early	4	2	0.6875	64,96,TCGA-A3-3374,TCGA-CZ-5457	TCGA-BP-4983,TCGA-CZ-5468	0.882075
del1p->del14q	early	early	4	3	1	41,52,TCGA-A3-3372,TCGA-B4-5832	TCGA-B0-5092,TCGA-BP-4983,TCGA-CZ-5468	1
del1p->del18q	early	early	5	1	0.21875	34,38,TCGA-AK-3465,TCGA-BP-5198,TCGA-CJ-5676	TCGA-CZ-5468	0.369357
del1p->del21q	early	early	2	3	1	38,TCGA-CZ-5456	TCGA-B0-5402,TCGA-BP-4983,TCGA-CZ-5468	1
del1p->del22q	early	late	4	1	0.375	34,38,64,TCGA-B0-5083	TCGA-CZ-5468	0.542553
del1p->amp5p	early	early	5	0	0.0625	34,9,TCGA-BP-4986,TCGA-BP-5173,TCGA-BP-5200		0.121114
del1p->amp3q	early	Inter./not powered	4	1	0.375	39,TCGA-B0-5084,TCGA-B0-5109,TCGA-B4-5835	TCGA-CZ-5468	0.542553
del1p->amp5q	early	early	5	3	0.726562	9,96,TCGA-BP-4986,TCGA-BP-5173,TCGA-CZ-5984	TCGA-B0-5402,TCGA-B8-A54H,TCGA-BP-4968	0.904274
del3p->del4p	early	early	19	0	3.8147e-06	TCGA-B0-5113,TCGA-B0-5709,TCGA-B8-4143,TCGA-B8-5551,TCGA-B8-A54H,TCGA-BP-4983,TCGA-CJ-5676,TCGA-CJ-5677,TCGA-CW-5580,TCGA-CZ-5460,TCGA-CZ-5461,TCGA-CZ-5468,75,6,TCGA-B0-5095,TCGA-B0-5116,TCGA-B8-5158,TCGA-BP-4960,TCGA-BP-5196		3.70571e-05
del3p->del6p	early	early	18	0	7.62939e-06	10,TCGA-A3-3372,TCGA-B2-5641,TCGA-B8-4143,TCGA-B8-5551,TCGA-B8-A54H,TCGA-BP-4968,TCGA-BP-4983,TCGA-BP-4986,TCGA-CJ-5689,TCGA-CZ-5461,TCGA-DV-5568,TCGA-A3-3316,TCGA-B8-5158,TCGA-BP-4960,TCGA-BP-5191,TCGA-BP-5201,TCGA-CJ-4904		7.04542e-05
del3p->del8p	early	early	28	0	7.45058e-09	56,66,90,TCGA-B0-4945,TCGA-B0-5113,TCGA-B4-5832,TCGA-B8-5163,TCGA-B8-5551,TCGA-B8-A54H,TCGA-BP-4965,TCGA-BP-4968,TCGA-CJ-5679,TCGA-CZ-4863,TCGA-CZ-5460,TCGA-CZ-5461,TCGA-CZ-5470,58,TCGA-A3-3319,TCGA-A3-3346,TCGA-B0-5097,TCGA-B0-5696,TCGA-BP-4973,TCGA-BP-5000,TCGA-BP-5177,TCGA-BP-5195,TCGA-BP-5201,TCGA-CJ-4904,TCGA-CJ-6033		1.42898e-07
del3p->del9p	early	early	42	0	4.54747e-13	TCGA-B0-5113,TCGA-B0-5402,TCGA-B2-5641,TCGA-B8-5551,TCGA-B8-A54H,TCGA-BP-4983,TCGA-BP-4986,TCGA-CJ-5676,TCGA-CJ-5689,TCGA-CW-5580,TCGA-CZ-5460,TCGA-CZ-5461,TCGA-A3-3322,13,40,58,6,61,62,TCGA-A3-3311,TCGA-A3-A8OU,TCGA-B0-5097,TCGA-B0-5116,TCGA-B0-5121,TCGA-B8-5158,TCGA-BP-4782,TCGA-BP-4960,TCGA-BP-4964,TCGA-BP-4973,TCGA-BP-5191,TCGA-BP-5196,TCGA-BP-5201,TCGA-CJ-4900,TCGA-CJ-4904,TCGA-CJ-4908,TCGA-…		2.61655e-11
del3p->del10p	early	Inter./not powered	29	0	3.72529e-09	41,43,5,9,96,TCGA-A3-3372,TCGA-B0-5109,TCGA-B0-5113,TCGA-B2-5641,TCGA-B4-5835,TCGA-B8-4143,TCGA-B8-5551,TCGA-B8-A54H,TCGA-BP-4983,TCGA-BP-4986,TCGA-CJ-4903,TCGA-CJ-5689,TCGA-CZ-5460,TCGA-CZ-5461,6,88,TCGA-A3-A6NN,TCGA-BP-4960,TCGA-BP-4973,TCGA-BP-5195,TCGA-BP-5196,TCGA-BP-5201,TCGA-CJ-6033,TCGA-DV-5566		7.74033e-08
del3p->del11p	early	early	8	0	0.0078125	TCGA-B2-5641,TCGA-BP-4983,TCGA-CZ-5457,TCGA-CZ-5461,TCGA-A3-3322,TCGA-BP-5201,TCGA-CJ-6033,TCGA-CZ-5469		0.0271802
del3p->del17p	early	early	14	0	0.00012207	2,21,5,90,TCGA-A3-3372,TCGA-B0-5113,TCGA-B8-5551,TCGA-BP-4983,TCGA-CZ-5457,TCGA-CZ-5460,TCGA-CZ-5461,TCGA-B0-5696,TCGA-BP-5196,TCGA-CJ-4913		0.000837694
del3p->del18p	early	early	24	0	1.19209e-07	2,34,38,41,TCGA-B0-5092,TCGA-B8-5551,TCGA-BP-5198,TCGA-CJ-5676,TCGA-CZ-4863,TCGA-CZ-5460,TCGA-CZ-5461,TCGA-A3-3322,TCGA-BP-5175,TCGA-A3-3387,TCGA-A3-A8OU,TCGA-B0-5097,TCGA-BP-4960,TCGA-BP-5000,TCGA-BP-5196,TCGA-BP-5201,TCGA-CJ-4920,TCGA-CJ-6033,TCGA-CZ-5985,TCGA-MM-A84U		1.71478e-06
del3p->del1q	early	early	8	0	0.0078125	9,TCGA-B0-5113,TCGA-B8-A54H,TCGA-BP-4968,TCGA-BP-4983,TCGA-CZ-5460,TCGA-CZ-5461,TCGA-CZ-5468		0.0271802
del3p->del2q	early	early	6	0	0.03125	41,TCGA-BP-4983,75,83,TCGA-A3-3322,TCGA-BP-5175		0.0754032
del3p->del4q	early	early	21	0	9.53674e-07	TCGA-B0-5113,TCGA-B0-5709,TCGA-B8-4143,TCGA-B8-5551,TCGA-B8-A54H,TCGA-BP-4977,TCGA-BP-4983,TCGA-CJ-5676,TCGA-CJ-5677,TCGA-CW-5580,TCGA-CZ-5460,TCGA-CZ-5461,TCGA-CZ-5468,75,6,TCGA-A3-3346,TCGA-B0-5095,TCGA-B0-5116,TCGA-B8-5158,TCGA-BP-4960,TCGA-BP-5196		1.0647e-05
del3p->del6q	early	early	19	0	3.8147e-06	19,TCGA-A3-3372,TCGA-B2-5641,TCGA-B8-4143,TCGA-B8-5551,TCGA-B8-A54H,TCGA-BP-4770,TCGA-BP-4968,TCGA-BP-4983,TCGA-BP-4986,TCGA-CJ-5689,TCGA-CZ-5461,TCGA-DV-5568,TCGA-A3-3316,TCGA-B8-5158,TCGA-BP-4960,TCGA-BP-5191,TCGA-BP-5201,TCGA-CJ-4904		3.70571e-05
del3p->del8q	early	early	22	0	4.76837e-07	90,TCGA-B0-4945,TCGA-B0-5113,TCGA-B8-5163,TCGA-B8-5551,TCGA-B8-A54H,TCGA-BP-4968,TCGA-BP-5173,TCGA-CJ-5679,TCGA-CZ-4863,TCGA-CZ-5460,TCGA-CZ-5461,58,TCGA-B0-5097,TCGA-B0-5696,TCGA-BP-4973,TCGA-BP-5000,TCGA-BP-5177,TCGA-BP-5195,TCGA-BP-5201,TCGA-CJ-4904,TCGA-CJ-6033		5.94457e-06
del3p->del9q	early	early	40	0	1.81899e-12	TCGA-B0-5113,TCGA-B0-5402,TCGA-B2-5641,TCGA-B8-5551,TCGA-B8-A54H,TCGA-BP-4983,TCGA-BP-4986,TCGA-CJ-5676,TCGA-CJ-5689,TCGA-CW-5580,TCGA-CZ-5460,TCGA-CZ-5461,TCGA-A3-3322,13,40,58,6,61,TCGA-A3-3311,TCGA-A3-A8OU,TCGA-B0-5097,TCGA-B0-5116,TCGA-B0-5696,TCGA-B8-5158,TCGA-BP-4782,TCGA-BP-4960,TCGA-BP-4964,TCGA-BP-4973,TCGA-BP-5191,TCGA-BP-5196,TCGA-BP-5201,TCGA-CJ-4900,TCGA-CJ-4904,TCGA-CJ-4908,TCGA-CJ-…		7.55891e-11
del3p->del10q	early	early	29	0	3.72529e-09	43,9,96,TCGA-A3-3372,TCGA-B0-5109,TCGA-B2-5641,TCGA-B4-5835,TCGA-B8-4143,TCGA-B8-5551,TCGA-B8-A54H,TCGA-BP-4983,TCGA-BP-4986,TCGA-CJ-4903,TCGA-CJ-5689,TCGA-CZ-5460,TCGA-CZ-5461,TCGA-G6-A8L8,TCGA-BP-5199,6,88,TCGA-A3-A6NN,TCGA-BP-4960,TCGA-BP-4973,TCGA-BP-5195,TCGA-BP-5196,TCGA-BP-5201,TCGA-CJ-6033,TCGA-CZ-5982,TCGA-DV-5566		7.74033e-08
del3p->del11q	early	early	11	0	0.000976562	64,96,TCGA-B2-5641,TCGA-CZ-5457,TCGA-CZ-5461,TCGA-A3-3322,TCGA-A3-3346,TCGA-B0-5094,TCGA-BP-5201,TCGA-CJ-6033,TCGA-CZ-5469		0.00510817
del3p->del13q	early	early	18	0	7.62939e-06	TCGA-B0-5092,TCGA-B0-5113,TCGA-B8-4143,TCGA-B8-5551,TCGA-BP-4968,TCGA-CJ-5677,TCGA-CZ-5984,TCGA-DV-5568,TCGA-A3-3319,TCGA-A3-A8OU,TCGA-B0-5095,TCGA-BP-4964,TCGA-BP-4973,TCGA-BP-5191,TCGA-BP-5195,TCGA-BP-5196,TCGA-CZ-5466,TCGA-CZ-5469		7.04542e-05
del3p->del14q	early	early	32	0	4.65661e-10	41,52,TCGA-A3-3372,TCGA-B0-5113,TCGA-B2-5641,TCGA-B4-5832,TCGA-B8-A54H,TCGA-CJ-5689,TCGA-CW-5580,TCGA-CZ-5461,13,40,58,TCGA-A3-3320,TCGA-A3-A8OU,TCGA-B0-5400,TCGA-B0-5694,TCGA-B0-5698,TCGA-B0-5711,TCGA-B4-5836,TCGA-B8-5158,TCGA-BP-4973,TCGA-BP-5191,TCGA-BP-5201,TCGA-CJ-4904,TCGA-CJ-4908,TCGA-CJ-4913,TCGA-CJ-4920,TCGA-CJ-5671,TCGA-CJ-6033,TCGA-G6-A8L6,TCGA-MM-A84U		1.20108e-08
del3p->del15q	early	early	11	0	0.000976562	TCGA-B0-5113,TCGA-B8-5551,TCGA-BP-4983,TCGA-CJ-5677,TCGA-CZ-5461,TCGA-CZ-5468,TCGA-A3-3319,TCGA-B0-5095,TCGA-BP-4960,TCGA-CJ-6033,TCGA-CZ-5469		0.00510817
del3p->del17q	early	early	13	0	0.000244141	90,96,TCGA-A3-3372,TCGA-B0-5113,TCGA-B8-4143,TCGA-B8-5551,TCGA-BP-4983,TCGA-CZ-5457,TCGA-CZ-5460,TCGA-CZ-5461,TCGA-CZ-5468,TCGA-B0-5696,TCGA-BP-5196		0.00157429
del3p->del18q	early	early	24	0	1.19209e-07	34,38,TCGA-B0-5092,TCGA-B8-5551,TCGA-BP-4983,TCGA-BP-5198,TCGA-CJ-5676,TCGA-CZ-4863,TCGA-CZ-5460,TCGA-CZ-5461,TCGA-A3-3322,TCGA-BP-5175,TCGA-A3-3387,TCGA-A3-A8OU,TCGA-B0-5097,TCGA-B0-5121,TCGA-BP-4960,TCGA-BP-5000,TCGA-BP-5196,TCGA-BP-5201,TCGA-CJ-4920,TCGA-CJ-6033,TCGA-CZ-5985,TCGA-MM-A84U		1.71478e-06
del3p->del21q	early	early	11	0	0.000976562	38,TCGA-A3-3317,TCGA-B8-4143,TCGA-B8-5551,TCGA-CJ-5689,TCGA-CZ-5456,TCGA-BP-5175,TCGA-A3-3319,TCGA-BP-4960,TCGA-CJ-4904,TCGA-CJ-4913		0.00510817
del3p->del22q	early	late	20	0	1.90735e-06	21,34,38,5,55,64,TCGA-B0-5092,TCGA-B8-4143,TCGA-B8-5551,TCGA-B8-A54H,TCGA-BP-4983,TCGA-CJ-5689,TCGA-CZ-5461,TCGA-A3-3322,TCGA-BP-5175,TCGA-B0-5094,TCGA-BP-4960,TCGA-BP-5196,TCGA-CZ-5469,TCGA-DV-5566		2.03814e-05
del3p->amp5p	early	early	27	0	1.49012e-08	21,34,9,TCGA-B0-5092,TCGA-B0-5709,TCGA-B8-4143,TCGA-BP-4986,TCGA-BP-5173,TCGA-BP-5200,TCGA-CJ-6027,TCGA-CZ-5468,TCGA-BP-5175,13,76,93,TCGA-A3-3316,TCGA-A3-3331,TCGA-B0-5694,TCGA-B0-5696,TCGA-B0-5713,TCGA-BP-4960,TCGA-BP-4964,TCGA-BP-4974,TCGA-BP-5187,TCGA-CJ-5671,TCGA-CW-5591,TCGA-G6-A8L6		2.65383e-07
del3p->amp7p	early	early	16	0	3.05176e-05	41,43,90,TCGA-BP-4983,TCGA-CZ-5460,13,91,TCGA-A3-3358,TCGA-A3-3387,TCGA-B0-5116,TCGA-B0-5713,TCGA-B8-4622,TCGA-BP-4962,TCGA-CJ-4920,TCGA-CJ-5671,TCGA-CJ-5684		0.000230577
del3p->amp12p	early	early	21	0	9.53674e-07	90,TCGA-B0-5092,TCGA-B8-4143,TCGA-BP-4985,TCGA-CJ-5689,TCGA-CZ-5461,TCGA-A3-3311,TCGA-A3-3358,TCGA-A3-3387,TCGA-B0-5095,TCGA-B0-5116,TCGA-B0-5696,TCGA-B0-5713,TCGA-BP-4960,TCGA-BP-4964,TCGA-BP-5191,TCGA-CJ-4920,TCGA-CJ-5671,TCGA-CJ-5684,TCGA-CZ-5469,TCGA-CZ-5987		1.0647e-05
del3p->amp16p	early	Inter./not powered	14	0	0.00012207	41,TCGA-B0-5092,TCGA-B0-5402,TCGA-CZ-5457,TCGA-DV-5568,83,TCGA-A3-3322,TCGA-A3-3387,TCGA-B0-5696,TCGA-B0-5710,TCGA-BP-4960,TCGA-CJ-5671,TCGA-CJ-5672,TCGA-CZ-5469		0.000837694
del3p->amp3q	early	Inter./not powered	21	0	9.53674e-07	39,TCGA-B0-5084,TCGA-B0-5109,TCGA-B4-5835,TCGA-B8-4143,TCGA-B8-5163,TCGA-CJ-6027,TCGA-BP-5175,TCGA-A3-3346,TCGA-A3-3387,TCGA-B0-5094,TCGA-B0-5097,TCGA-B0-5116,TCGA-B0-5696,TCGA-B0-5710,TCGA-B0-5712,TCGA-BP-4960,TCGA-CJ-4900,TCGA-CJ-4904,TCGA-CJ-5671,TCGA-CJ-6033		1.0647e-05
del3p->amp5q	early	early	30	0	1.86265e-09	21,9,96,TCGA-B0-5092,TCGA-B0-5099,TCGA-B0-5113,TCGA-B0-5709,TCGA-B8-4143,TCGA-BP-4986,TCGA-BP-5173,TCGA-CJ-6027,TCGA-CZ-5468,TCGA-CZ-5984,TCGA-BP-5175,13,76,93,TCGA-A3-3316,TCGA-A3-3331,TCGA-B0-4842,TCGA-B0-5694,TCGA-B0-5696,TCGA-B0-5713,TCGA-BP-4960,TCGA-BP-4964,TCGA-BP-4974,TCGA-BP-5187,TCGA-CJ-5671,TCGA-CW-5591,TCGA-G6-A8L6		4.222e-08
del3p->amp7q	early	early	16	0	3.05176e-05	21,43,90,TCGA-BP-4983,TCGA-CZ-5460,TCGA-CZ-5468,13,TCGA-A3-3358,TCGA-A3-3387,TCGA-B0-5116,TCGA-B0-5713,TCGA-B8-4622,TCGA-BP-4962,TCGA-CJ-4920,TCGA-CJ-5671,TCGA-CJ-5684		0.000230577
del3p->amp8q	early	late	16	0	3.05176e-05	21,9,TCGA-B4-5832,TCGA-B8-5163,TCGA-B8-5551,TCGA-CJ-5689,TCGA-CZ-5456,TCGA-CZ-5468,TCGA-CZ-5470,TCGA-BP-5175,TCGA-B0-5097,TCGA-B8-5158,TCGA-BP-4960,TCGA-BP-5000,TCGA-BP-5191,TCGA-CZ-5469		0.000230577
del3p->amp12q	early	early	20	0	1.90735e-06	90,TCGA-B0-5092,TCGA-B8-4143,TCGA-BP-4985,TCGA-CZ-5461,TCGA-A3-3311,TCGA-A3-3358,TCGA-A3-3387,TCGA-B0-5095,TCGA-B0-5116,TCGA-B0-5696,TCGA-B0-5713,TCGA-BP-4960,TCGA-BP-4964,TCGA-BP-5191,TCGA-CJ-4920,TCGA-CJ-5671,TCGA-CJ-5684,TCGA-CZ-5469,TCGA-CZ-5987		2.03814e-05
del3p->amp20q	early	late	17	0	1.52588e-05	14,9,TCGA-CZ-5468,83,22,TCGA-A3-3316,TCGA-A3-3319,TCGA-A3-3358,TCGA-B0-5116,TCGA-B8-5158,TCGA-BP-4960,TCGA-BP-4962,TCGA-BP-5010,TCGA-BP-5191,TCGA-CJ-4902,TCGA-CJ-5671,TCGA-CW-5591		0.0001297
del4p->del6p	early	early	2	3	1	10,TCGA-A3-3316	TCGA-CJ-5676,TCGA-CZ-5468,75	1
del4p->del8p	early	early	4	5	1	56,90,TCGA-B4-5832,TCGA-CJ-5679	TCGA-B8-4143,TCGA-BP-4983,TCGA-CZ-5468,TCGA-BP-4960,TCGA-BP-5196	1
del4p->del9p	early	early	1	5	0.21875	TCGA-CJ-4913	TCGA-B8-4143,TCGA-CJ-5677,TCGA-CZ-5468,75,TCGA-B0-5095	0.369357
del4p->del10p	early	Inter./not powered	6	3	0.507812	41,9,96,TCGA-B0-5109,TCGA-B4-5835,TCGA-CJ-4903	TCGA-CJ-5676,TCGA-CZ-5468,TCGA-B8-5158	0.691883
del4p->del17p	early	early	3	4	1	90,TCGA-CZ-5457,TCGA-CJ-4913	TCGA-CJ-5676,TCGA-CJ-5677,TCGA-CZ-5468,75	1
del4p->del18p	early	early	5	3	0.726562	34,38,41,TCGA-BP-5198,TCGA-BP-5175	TCGA-BP-4983,TCGA-CJ-5677,TCGA-CZ-5468	0.904274
del4p->del6q	early	early	3	5	0.726562	19,TCGA-BP-4770,TCGA-A3-3316	TCGA-CJ-5676,TCGA-CZ-5460,TCGA-CZ-5468,75,6	0.904274
del4p->del9q	early	early	1	5	0.21875	TCGA-CJ-4913	TCGA-B8-4143,TCGA-CJ-5677,TCGA-CZ-5468,75,TCGA-B0-5095	0.369357
del4p->del10q	early	early	5	5	1	9,96,TCGA-B0-5109,TCGA-B4-5835,TCGA-CJ-4903	TCGA-B0-5113,TCGA-CJ-5676,TCGA-CZ-5468,75,TCGA-B8-5158	1
del4p->del11q	early	early	3	4	1	64,96,TCGA-CZ-5457	TCGA-B8-5551,TCGA-BP-4983,TCGA-CJ-5676,TCGA-CZ-5468	1
del4p->del14q	early	early	4	9	0.266846	41,52,TCGA-B4-5832,TCGA-CJ-4913	TCGA-B0-5709,TCGA-B8-4143,TCGA-B8-5551,TCGA-BP-4983,TCGA-CJ-5676,TCGA-CJ-5677,TCGA-CZ-5468,75,TCGA-BP-5196	0.437721
del4p->del18q	early	early	4	2	0.6875	34,38,TCGA-BP-5198,TCGA-BP-5175	TCGA-CJ-5677,TCGA-CZ-5468	0.882075
del4p->del21q	early	early	4	2	0.6875	38,TCGA-CZ-5456,TCGA-BP-5175,TCGA-CJ-4913	TCGA-BP-4983,TCGA-CZ-5468	0.882075
del4p->del22q	early	late	5	2	0.453125	34,38,55,64,TCGA-BP-5175	TCGA-CZ-5468,TCGA-B0-5116	0.633528
del4p->amp5p	early	early	7	1	0.0703125	34,9,TCGA-BP-5173,TCGA-BP-5200,TCGA-BP-5175,TCGA-A3-3316,TCGA-BP-4974	TCGA-B0-5095	0.131484
del4p->amp3q	early	Inter./not powered	4	1	0.375	TCGA-B0-5084,TCGA-B0-5109,TCGA-B4-5835,TCGA-BP-5175	TCGA-CZ-5468	0.542553
del4p->amp5q	early	early	7	3	0.34375	9,96,TCGA-BP-5173,TCGA-CZ-5984,TCGA-BP-5175,TCGA-A3-3316,TCGA-BP-4974	TCGA-B8-A54H,TCGA-CJ-5676,TCGA-B0-5095	0.524745
del4p->amp8q	early	late	4	1	0.375	9,TCGA-B4-5832,TCGA-CZ-5456,TCGA-BP-5175	TCGA-BP-4983	0.542553
del6p->del8p	early	early	7	7	1	56,90,TCGA-B4-5832,TCGA-B8-5163,TCGA-CJ-5679,TCGA-A3-3319,TCGA-A3-3346	10,TCGA-A3-3372,TCGA-B8-4143,TCGA-BP-4983,TCGA-BP-4986,TCGA-CJ-5689,TCGA-BP-4960	1
del6p->del9p	early	early	2	4	0.6875	TCGA-CJ-5676,13	10,TCGA-A3-3372,TCGA-B8-4143,TCGA-A3-3316	0.882075
del6p->del10p	early	Inter./not powered	4	2	0.6875	9,96,TCGA-B0-5109,TCGA-CJ-4903	10,TCGA-B8-5158	0.882075
del6p->del18p	early	early	7	6	1	34,38,TCGA-AK-3465,TCGA-B0-5083,TCGA-BP-5198,TCGA-CJ-5676,TCGA-BP-5175	10,TCGA-A3-3372,TCGA-B2-5641,TCGA-BP-4983,TCGA-A3-3316,TCGA-BP-5191	1
del6p->del3q	early	early	1	8	0.0390625	9	TCGA-A3-3372,TCGA-B2-5641,TCGA-BP-4986,TCGA-CJ-5689,TCGA-CZ-5461,TCGA-DV-5568,TCGA-BP-5191,TCGA-CJ-4904	0.0921727
del6p->del4q	early	early	5	2	0.453125	TCGA-BP-4977,TCGA-CJ-5676,TCGA-CZ-5468,75,TCGA-A3-3346	10,TCGA-A3-3316	0.633528
del6p->del8q	early	early	3	3	1	90,TCGA-B8-5163,TCGA-CJ-5679	TCGA-A3-3372,TCGA-CJ-5689,TCGA-BP-4960	1
del6p->del9q	early	early	2	4	0.6875	TCGA-CJ-5676,13	10,TCGA-A3-3372,TCGA-B8-4143,TCGA-A3-3316	0.882075
del6p->del10q	early	early	4	2	0.6875	9,96,TCGA-B0-5109,TCGA-CJ-4903	TCGA-A3-3316,TCGA-B8-5158	0.882075
del6p->del11q	early	early	4	5	1	64,96,TCGA-A3-3374,TCGA-A3-3346	10,TCGA-B8-5551,TCGA-BP-4983,TCGA-BP-4986,TCGA-A3-3316	1
del6p->del13q	early	early	4	1	0.375	TCGA-AK-3465,TCGA-B0-5117,TCGA-CZ-5984,TCGA-A3-3319	10	0.542553
del6p->del14q	early	early	3	6	0.507812	52,TCGA-B4-5832,13	10,TCGA-B8-4143,TCGA-B8-5551,TCGA-BP-4983,TCGA-BP-4986,TCGA-A3-3316	0.691883
del6p->del17q	early	early	3	2	1	90,96,TCGA-CZ-5468	10,TCGA-A3-3316	1
del6p->del18q	early	early	6	5	1	34,38,TCGA-AK-3465,TCGA-BP-5198,TCGA-CJ-5676,TCGA-BP-5175	10,TCGA-A3-3372,TCGA-B2-5641,TCGA-A3-3316,TCGA-BP-5191	1
del6p->del21q	early	early	4	2	0.6875	38,TCGA-CZ-5456,TCGA-BP-5175,TCGA-A3-3319	10,TCGA-BP-4983	0.882075
del6p->del22q	early	late	5	2	0.453125	34,38,64,TCGA-B0-5083,TCGA-BP-5175	10,TCGA-BP-4986	0.633528
del6p->amp5p	early	early	7	3	0.34375	34,9,TCGA-BP-5200,TCGA-CJ-6027,TCGA-CZ-5468,TCGA-BP-5175,13	TCGA-BP-5191,TCGA-BP-5201,TCGA-CJ-4904	0.524745
del6p->amp7p	early	early	3	3	1	90,13,TCGA-BP-4962	TCGA-A3-3372,TCGA-A3-3316,TCGA-BP-4960	1
del6p->amp3q	early	Inter./not powered	7	3	0.34375	39,TCGA-B0-5084,TCGA-B0-5109,TCGA-B8-5163,TCGA-CJ-6027,TCGA-BP-5175,TCGA-A3-3346	TCGA-B2-5641,TCGA-DV-5568,TCGA-BP-5191	0.524745
del6p->amp5q	early	early	7	6	1	9,96,TCGA-CJ-6027,TCGA-CZ-5468,TCGA-CZ-5984,TCGA-BP-5175,13	TCGA-B8-A54H,TCGA-BP-4968,TCGA-DV-5568,TCGA-BP-5191,TCGA-BP-5201,TCGA-CJ-4904	1
del6p->amp7q	early	early	4	4	1	90,TCGA-CZ-5468,13,TCGA-BP-4962	10,TCGA-A3-3372,TCGA-A3-3316,TCGA-BP-4960	1
del6p->amp8q	early	late	6	2	0.289062	9,TCGA-B4-5832,TCGA-B8-5163,TCGA-CZ-5456,TCGA-CZ-5468,TCGA-BP-5175	TCGA-BP-4983,TCGA-A3-3316	0.457122
del8p->del9p	early	early	7	7	1	TCGA-BP-4983,TCGA-BP-4986,TCGA-CJ-5689,13,TCGA-BP-4782,TCGA-BP-4960,TCGA-BP-5196	56,90,TCGA-B4-5832,TCGA-CJ-5679,TCGA-A3-3319,TCGA-A3-3346,TCGA-BP-5000	1
del8p->del10p	early	Inter./not powered	12	5	0.143463	43,9,TCGA-A3-3372,TCGA-B0-5109,TCGA-B8-4143,TCGA-BP-4983,TCGA-BP-4986,TCGA-CJ-4903,TCGA-CJ-5689,TCGA-A3-A6NN,TCGA-BP-4960,TCGA-BP-5196	90,TCGA-B8-5163,TCGA-CJ-5679,TCGA-CZ-5470,TCGA-A3-3346	0.258579
del8p->del11p	early	early	3	2	1	TCGA-A3-3374,TCGA-BP-4983,TCGA-CZ-5457	90,TCGA-B8-5551	1
del8p->del17p	early	early	5	4	1	21,TCGA-A3-3372,TCGA-BP-4983,TCGA-CZ-5457,TCGA-BP-5196	56,TCGA-B4-5832,TCGA-CJ-5679,TCGA-A3-3346	1
del8p->del18p	early	early	6	7	1	34,38,TCGA-BP-5198,TCGA-BP-5175,TCGA-BP-4960,TCGA-BP-5196	56,90,TCGA-B4-5832,TCGA-B8-5163,TCGA-CJ-5679,TCGA-A3-3319,TCGA-A3-3346	1
del8p->del2q	early	early	2	3	1	TCGA-BP-4983,TCGA-BP-5175	90,TCGA-B4-5832,TCGA-CJ-5679	1
del8p->del3q	early	early	2	8	0.109375	9,TCGA-BP-4983	66,TCGA-B4-5832,TCGA-B8-5163,TCGA-CJ-5679,TCGA-CZ-5461,TCGA-A3-3319,TCGA-A3-3346,TCGA-CJ-4904	0.200031
del8p->del4q	early	early	6	4	0.753906	TCGA-B8-4143,TCGA-BP-4977,TCGA-BP-4983,TCGA-CZ-5468,TCGA-BP-4960,TCGA-BP-5196	56,90,TCGA-B4-5832,TCGA-CJ-5679	0.922949
del8p->del6q	early	early	8	9	1	19,TCGA-A3-3372,TCGA-B8-4143,TCGA-BP-4770,TCGA-BP-4983,TCGA-BP-4986,TCGA-CJ-5689,TCGA-BP-4960	56,90,TCGA-B4-5832,TCGA-B8-5163,TCGA-CJ-5679,TCGA-CZ-5460,TCGA-A3-3319,TCGA-A3-3346,TCGA-BP-5000	1
del8p->del9q	early	early	7	7	1	TCGA-BP-4983,TCGA-BP-4986,TCGA-CJ-5689,13,TCGA-BP-4782,TCGA-BP-4960,TCGA-BP-5196	56,90,TCGA-B4-5832,TCGA-CJ-5679,TCGA-A3-3319,TCGA-A3-3346,TCGA-BP-5000	1
del8p->del10q	early	early	13	6	0.167068	43,9,TCGA-A3-3372,TCGA-B0-5109,TCGA-B8-4143,TCGA-BP-4983,TCGA-BP-4986,TCGA-CJ-4903,TCGA-CJ-5689,TCGA-G6-A8L8,TCGA-A3-A6NN,TCGA-BP-4960,TCGA-BP-5196	90,TCGA-B0-5113,TCGA-B8-5163,TCGA-CJ-5679,TCGA-CZ-5470,TCGA-A3-3346	0.299682
del8p->del11q	early	early	4	5	1	64,TCGA-A3-3374,TCGA-CZ-5457,TCGA-B0-5094	56,90,TCGA-B4-5832,TCGA-B8-5551,TCGA-CJ-5679	1
del8p->del13q	early	early	4	6	0.753906	TCGA-B8-4143,TCGA-CZ-5984,TCGA-BP-5196,TCGA-CZ-5466	56,90,TCGA-B4-5832,TCGA-B8-5163,TCGA-CJ-5679,TCGA-A3-3346	0.922949
del8p->del14q	early	early	4	14	0.0308838	52,TCGA-A3-3372,TCGA-CJ-5689,13	56,66,90,TCGA-B0-4945,TCGA-B8-5551,TCGA-BP-4965,TCGA-CJ-5679,TCGA-CZ-4863,TCGA-CZ-5470,TCGA-A3-3319,TCGA-A3-3346,TCGA-B0-5097,TCGA-BP-5000,TCGA-BP-5195	0.0754032
del8p->del15q	early	early	4	4	1	TCGA-AK-3440,TCGA-BP-4983,TCGA-CZ-5468,TCGA-BP-4960	56,90,TCGA-B4-5832,TCGA-CJ-5679	1
del8p->del17q	early	early	6	3	0.507812	TCGA-A3-3372,TCGA-B8-4143,TCGA-BP-4983,TCGA-CZ-5457,TCGA-CZ-5468,TCGA-BP-5196	TCGA-B4-5832,TCGA-CJ-5679,TCGA-A3-3346	0.691883
del8p->del18q	early	early	7	8	1	34,38,TCGA-BP-4983,TCGA-BP-5198,TCGA-BP-5175,TCGA-BP-4960,TCGA-BP-5196	56,90,TCGA-B0-4945,TCGA-B4-5832,TCGA-B8-5163,TCGA-CJ-5679,TCGA-A3-3319,TCGA-A3-3346	1
del8p->del21q	early	early	5	2	0.453125	38,TCGA-B8-4143,TCGA-CJ-5689,TCGA-BP-5175,TCGA-BP-4960	56,90	0.633528
del8p->del22q	early	late	12	2	0.0129395	21,34,38,64,TCGA-B8-4143,TCGA-BP-4983,TCGA-CJ-5689,TCGA-BP-5175,TCGA-B0-5094,TCGA-BP-4960,TCGA-BP-5196,74	90,TCGA-CJ-5679	0.0443978
del8p->amp5p	early	early	14	7	0.189247	21,34,9,TCGA-B8-4143,TCGA-BP-4986,TCGA-BP-5173,TCGA-BP-5200,TCGA-CJ-6027,TCGA-CZ-5468,TCGA-BP-5175,13,TCGA-B0-5713,TCGA-BP-4960,42	66,90,TCGA-B8-5163,TCGA-CJ-5679,TCGA-A3-3319,TCGA-BP-5201,TCGA-CJ-4904	0.333075
del8p->amp7p	early	early	5	4	1	43,TCGA-BP-4983,13,TCGA-B0-5713,42	TCGA-CJ-5679,58,TCGA-BP-4973,TCGA-BP-5177	1
del8p->amp12p	early	early	6	2	0.289062	TCGA-B8-4143,TCGA-BP-4985,TCGA-CJ-5689,TCGA-B0-5713,TCGA-BP-4960,42	TCGA-B8-5163,TCGA-A3-3319	0.457122
del8p->amp16p	early	Inter./not powered	3	2	1	TCGA-CZ-5457,TCGA-BP-4960,TCGA-CJ-5672	TCGA-B8-5163,TCGA-A3-3319	1
del8p->amp3q	early	Inter./not powered	7	3	0.34375	TCGA-B0-5109,TCGA-B8-4143,TCGA-CJ-6027,TCGA-BP-5175,TCGA-B0-5094,TCGA-B0-5712,TCGA-BP-4960	66,90,TCGA-A3-3319	0.524745
del8p->amp5q	early	early	13	15	0.850554	21,9,TCGA-B8-4143,TCGA-BP-4986,TCGA-BP-5173,TCGA-CJ-6027,TCGA-CZ-5468,TCGA-CZ-5984,TCGA-BP-5175,13,TCGA-B0-5713,TCGA-BP-4960,42	66,90,TCGA-B0-4945,TCGA-B8-5163,TCGA-B8-A54H,TCGA-BP-4965,TCGA-BP-4968,TCGA-CJ-5679,TCGA-CZ-5470,TCGA-A3-3319,TCGA-BP-4973,TCGA-BP-5177,TCGA-BP-5201,TCGA-CJ-4904,TCGA-CJ-6033	1
del8p->amp7q	early	early	7	4	0.548828	21,43,TCGA-BP-4983,TCGA-CZ-5468,13,TCGA-B0-5713,42	TCGA-CJ-5679,58,TCGA-BP-4973,TCGA-BP-5177	0.738352
del8p->amp8q	early	late	6	1	0.125	21,9,TCGA-CJ-5689,TCGA-CZ-5468,TCGA-BP-5175,TCGA-BP-4960	TCGA-A3-3319	0.225845
del8p->amp12q	early	early	5	2	0.453125	TCGA-B8-4143,TCGA-BP-4985,TCGA-B0-5713,TCGA-BP-4960,42	TCGA-B8-5163,TCGA-A3-3319	0.633528
del8p->amp20q	early	late	5	4	1	14,9,TCGA-CZ-5468,TCGA-BP-4960,42	90,TCGA-B4-5832,TCGA-B8-5163,TCGA-BP-5000	1
del9p->del10p	early	Inter./not powered	5	2	0.453125	41,9,TCGA-A3-3372,TCGA-B0-5109,TCGA-B8-4143	TCGA-CJ-5676,TCGA-B8-5158	0.633528
del9p->del18p	early	early	7	4	0.548828	34,38,41,TCGA-BP-5198,TCGA-BP-5175,TCGA-BP-5000,TCGA-CZ-5985	TCGA-B2-5641,TCGA-BP-4983,62,TCGA-BP-5191	0.738352
del9p->del3q	early	early	1	9	0.0214844	9	TCGA-B2-5641,TCGA-BP-4986,TCGA-CJ-5676,TCGA-CJ-5689,TCGA-CZ-5461,TCGA-A3-3322,TCGA-B0-5116,TCGA-BP-5191,TCGA-CJ-4904	0.0618089
del9p->del4q	early	early	7	0	0.015625	TCGA-B8-4143,TCGA-BP-4977,TCGA-CJ-5677,TCGA-CZ-5468,75,TCGA-A3-3346,TCGA-B0-5095		0.0454767
del9p->del6q	early	early	5	5	1	19,TCGA-A3-3372,TCGA-B8-4143,TCGA-BP-4770,TCGA-A3-3316	TCGA-B0-5402,TCGA-CJ-5676,TCGA-CZ-5460,13,6	1
del9p->del8q	early	early	3	2	1	90,TCGA-CJ-5679,TCGA-BP-5000	TCGA-CJ-5689,TCGA-BP-4960	1
del9p->del10q	early	early	4	4	1	9,TCGA-A3-3372,TCGA-B0-5109,TCGA-B8-4143	TCGA-B0-5113,TCGA-B0-5402,TCGA-CJ-5676,TCGA-B8-5158	1
del9p->del11q	early	early	4	4	1	64,TCGA-A3-3346,TCGA-B0-5094,TCGA-CZ-5469	TCGA-B8-5551,TCGA-BP-4983,TCGA-BP-4986,TCGA-CJ-5676	1
del9p->del13q	early	early	7	0	0.015625	TCGA-B8-4143,TCGA-CJ-5677,TCGA-CZ-5984,TCGA-A3-3319,TCGA-B0-5095,TCGA-CZ-5466,TCGA-CZ-5469		0.0454767
del9p->del14q	early	early	4	8	0.387695	41,TCGA-A3-3372,TCGA-B4-5832,TCGA-B0-5694	TCGA-B8-5551,TCGA-BP-4983,TCGA-BP-4986,TCGA-CJ-5676,TCGA-A3-3311,TCGA-B0-5097,TCGA-BP-5196,TCGA-G6-A5PC	0.559838
del9p->del15q	early	early	5	2	0.453125	TCGA-CJ-5677,TCGA-CZ-5468,TCGA-A3-3319,TCGA-B0-5095,TCGA-CZ-5469	TCGA-CJ-5676,TCGA-B0-5116	0.633528
del9p->del17q	early	early	4	1	0.375	90,TCGA-A3-3372,TCGA-B8-4143,TCGA-CZ-5468	TCGA-CJ-5676	0.542553
del9p->del18q	early	early	6	3	0.507812	34,38,TCGA-BP-5198,TCGA-BP-5175,TCGA-BP-5000,TCGA-CZ-5985	TCGA-B2-5641,62,TCGA-BP-5191	0.691883
del9p->del21q	early	early	6	2	0.289062	38,TCGA-A3-3317,TCGA-B8-4143,TCGA-CZ-5456,TCGA-BP-5175,TCGA-A3-3319	TCGA-B0-5402,TCGA-BP-4983	0.457122
del9p->del22q	early	late	8	2	0.109375	34,38,55,64,TCGA-B8-4143,TCGA-BP-5175,TCGA-B0-5094,TCGA-CZ-5469	TCGA-BP-4986,TCGA-B0-5116	0.200031
del9p->amp5p	early	early	9	6	0.607239	34,9,TCGA-B8-4143,TCGA-BP-5200,TCGA-CJ-6027,TCGA-CZ-5468,TCGA-BP-5175,TCGA-A3-3316,TCGA-B0-5694	TCGA-A3-3322,61,62,TCGA-BP-5191,TCGA-BP-5201,TCGA-CJ-4904	0.812548
del9p->amp7p	early	early	4	5	1	41,90,91,TCGA-B8-4622	TCGA-A3-3322,58,61,TCGA-BP-4960,TCGA-BP-4973	1
del9p->amp12p	early	early	6	2	0.289062	90,TCGA-B8-4143,TCGA-BP-4985,TCGA-B0-5095,TCGA-CZ-5469,TCGA-CZ-5987	61,TCGA-BP-4782	0.457122
del9p->amp3q	early	Inter./not powered	7	2	0.179688	39,TCGA-B0-5109,TCGA-B8-4143,TCGA-CJ-6027,TCGA-BP-5175,TCGA-A3-3346,TCGA-B0-5094	TCGA-B2-5641,TCGA-BP-5191	0.316996
del9p->amp5q	early	early	9	15	0.307456	9,TCGA-B8-4143,TCGA-CJ-6027,TCGA-CZ-5468,TCGA-CZ-5984,TCGA-BP-5175,TCGA-A3-3316,TCGA-B0-4842,TCGA-B0-5694	TCGA-B0-5402,TCGA-B8-A54H,TCGA-CJ-5676,TCGA-A3-3322,61,62,TCGA-B0-5121,TCGA-BP-4973,TCGA-BP-5191,TCGA-BP-5201,TCGA-CJ-4904,TCGA-CJ-4908,TCGA-CJ-6031,TCGA-CJ-6033,TCGA-G6-A5PC	0.484163
del9p->amp7q	early	early	3	5	0.726562	90,TCGA-CZ-5468,TCGA-B8-4622	TCGA-A3-3322,58,61,TCGA-BP-4960,TCGA-BP-4973	0.904274
del9p->amp8q	early	late	7	1	0.0703125	9,TCGA-B4-5832,TCGA-CZ-5456,TCGA-CZ-5468,TCGA-BP-5175,TCGA-BP-5000,TCGA-CZ-5469	TCGA-BP-4983	0.131484
del9p->amp12q	early	early	6	2	0.289062	90,TCGA-B8-4143,TCGA-BP-4985,TCGA-B0-5095,TCGA-CZ-5469,TCGA-CZ-5987	61,TCGA-BP-4782	0.457122
del9p->amp20q	early	late	6	0	0.03125	14,9,TCGA-CZ-5468,TCGA-A3-3316,TCGA-A3-3319,TCGA-BP-5010		0.0754032
del10p->del11p	Inter./not powered	early	2	5	0.453125	TCGA-A3-3374,TCGA-CZ-5457	41,9,96,TCGA-B0-5109,TCGA-B8-5551	0.633528
del10p->del17p	Inter./not powered	early	2	3	1	90,TCGA-CZ-5457	41,9,96	1
del10p->del18p	Inter./not powered	early	6	6	1	34,38,TCGA-AK-3465,TCGA-B0-5083,TCGA-BP-5198,TCGA-CJ-5676	9,TCGA-A3-3372,TCGA-B0-5109,TCGA-B2-5641,TCGA-B4-5835,TCGA-BP-4983	1
del10p->del3q	Inter./not powered	early	0	8	0.0078125		TCGA-A3-3372,TCGA-B0-5109,TCGA-B2-5641,TCGA-BP-4986,TCGA-CJ-4903,TCGA-CJ-5689,TCGA-CZ-5461,TCGA-A3-A6NN	0.0271802
del10p->del4q	Inter./not powered	early	5	5	1	TCGA-BP-4977,TCGA-CJ-5676,TCGA-CZ-5468,TCGA-A3-3346,TCGA-B8-5158	41,9,96,TCGA-B0-5109,TCGA-CJ-4903	1
del10p->del6q	Inter./not powered	early	3	7	0.34375	19,TCGA-BP-4770,TCGA-B8-5158	9,96,TCGA-B0-5109,TCGA-B4-5835,TCGA-CJ-4903,TCGA-CZ-5460,6	0.524745
del10p->del8q	Inter./not powered	early	4	6	0.753906	90,TCGA-B8-5163,TCGA-BP-5173,TCGA-CJ-5679	9,TCGA-A3-3372,TCGA-CJ-4903,TCGA-CJ-5689,TCGA-A3-A6NN,TCGA-BP-4960	0.922949
del10p->del9q	Inter./not powered	early	2	5	0.453125	TCGA-CJ-5676,TCGA-B8-5158	41,9,TCGA-A3-3372,TCGA-B0-5109,TCGA-B8-4143	0.633528
del10p->del11q	Inter./not powered	early	4	6	0.753906	64,TCGA-A3-3374,TCGA-CZ-5457,TCGA-A3-3346	41,9,TCGA-B0-5109,TCGA-B8-5551,TCGA-BP-4983,TCGA-BP-4986	0.922949
del10p->del13q	Inter./not powered	early	3	5	0.726562	TCGA-AK-3465,TCGA-B0-5117,TCGA-CZ-5984	41,9,96,TCGA-B0-5109,TCGA-B4-5835	0.904274
del10p->del14q	Inter./not powered	early	2	10	0.0385742	52,TCGA-B8-5158	5,9,TCGA-B0-5109,TCGA-B8-4143,TCGA-B8-5551,TCGA-BP-4983,TCGA-BP-4986,TCGA-CJ-4903,TCGA-BP-5195,TCGA-BP-5196	0.0921727
del10p->del15q	Inter./not powered	early	2	3	1	TCGA-AK-3440,TCGA-CZ-5468	41,9,TCGA-B0-5109	1
del10p->del18q	Inter./not powered	early	5	6	1	34,38,TCGA-AK-3465,TCGA-BP-5198,TCGA-CJ-5676	41,9,TCGA-A3-3372,TCGA-B0-5109,TCGA-B2-5641,TCGA-B4-5835	1
del10p->del21q	Inter./not powered	early	2	6	0.289062	38,TCGA-CZ-5456	41,9,96,TCGA-B0-5109,TCGA-BP-4983,TCGA-CJ-4903	0.457122
del10p->del22q	Inter./not powered	late	4	4	1	34,38,64,TCGA-B0-5083	41,9,TCGA-B0-5109,TCGA-BP-4986	1
del10p->amp5p	Inter./not powered	early	4	3	1	34,TCGA-BP-5173,TCGA-BP-5200,TCGA-CZ-5468	41,TCGA-A3-A6NN,TCGA-BP-5201	1
del10p->amp7p	Inter./not powered	early	1	8	0.0390625	90	9,96,TCGA-A3-3372,TCGA-B0-5109,TCGA-B4-5835,88,TCGA-BP-4960,TCGA-BP-4973	0.0921727
del10p->amp5q	Inter./not powered	early	3	6	0.507812	TCGA-BP-5173,TCGA-CZ-5468,TCGA-CZ-5984	TCGA-B8-A54H,88,TCGA-A3-A6NN,TCGA-BP-4973,TCGA-BP-5201,TCGA-CJ-6033	0.691883
del10p->amp7q	Inter./not powered	early	2	8	0.109375	90,TCGA-CZ-5468	9,96,TCGA-A3-3372,TCGA-B0-5109,TCGA-B4-5835,88,TCGA-BP-4960,TCGA-BP-4973	0.200031
del10p->amp8q	Inter./not powered	late	5	1	0.21875	TCGA-B8-5163,TCGA-CZ-5456,TCGA-CZ-5468,TCGA-CZ-5470,TCGA-B8-5158	TCGA-BP-4983	0.369357
del11p->del18p	early	early	8	2	0.109375	34,38,41,TCGA-AK-3465,TCGA-B8-5551,TCGA-BP-5198,TCGA-CJ-5676,TCGA-BP-5175	TCGA-B2-5641,TCGA-BP-4983	0.200031
del11p->del3q	early	early	1	4	0.375	9	TCGA-B2-5641,TCGA-CZ-5457,TCGA-CZ-5461,TCGA-A3-3322	0.542553
del11p->del6q	early	early	4	1	0.375	19,TCGA-B8-5551,TCGA-BP-4770,TCGA-A3-3316	TCGA-A3-3374	0.542553
del11p->del8q	early	early	3	2	1	90,TCGA-B8-5551,TCGA-BP-5173	TCGA-A3-3374,TCGA-CZ-5457	1
del11p->del10q	early	early	4	2	0.6875	9,96,TCGA-B0-5109,TCGA-B8-5551	TCGA-A3-3374,TCGA-CZ-5457	0.882075
del11p->del13q	early	early	3	2	1	TCGA-AK-3465,TCGA-B8-5551,TCGA-CZ-5984	TCGA-A3-3374,TCGA-CZ-5457	1
del11p->del18q	early	early	7	1	0.0703125	34,38,TCGA-AK-3465,TCGA-B8-5551,TCGA-BP-5198,TCGA-CJ-5676,TCGA-BP-5175	TCGA-B2-5641	0.131484
del11p->del21q	early	early	4	3	1	38,TCGA-B8-5551,TCGA-CZ-5456,TCGA-BP-5175	TCGA-A3-3374,TCGA-BP-4983,TCGA-CZ-5457	1
del11p->del22q	early	late	5	1	0.21875	34,38,64,TCGA-B8-5551,TCGA-BP-5175	TCGA-CZ-5457	0.369357
del11p->amp5p	early	early	5	3	0.726562	34,9,TCGA-BP-5173,TCGA-BP-5175,TCGA-A3-3316	TCGA-A3-3322,TCGA-BP-5201,TCGA-CZ-5469	0.904274
del11p->amp3q	early	Inter./not powered	4	2	0.6875	39,TCGA-B0-5084,TCGA-B0-5109,TCGA-BP-5175	TCGA-B2-5641,TCGA-CZ-5469	0.882075
del11p->amp5q	early	early	6	4	0.753906	9,96,TCGA-BP-5173,TCGA-CZ-5984,TCGA-BP-5175,TCGA-A3-3316	TCGA-A3-3322,TCGA-BP-5201,TCGA-CJ-6033,TCGA-CZ-5469	0.922949
del11p->amp8q	early	late	4	1	0.375	9,TCGA-B8-5551,TCGA-CZ-5456,TCGA-BP-5175	TCGA-BP-4983	0.542553
del17p->del18p	early	early	7	3	0.34375	34,41,TCGA-AK-3465,TCGA-B0-5083,TCGA-BP-5198,TCGA-CJ-5676,TCGA-BP-5175	90,TCGA-A3-3372,TCGA-BP-4983	0.524745
del17p->del1q	early	early	2	3	1	9,TCGA-CZ-5468	2,TCGA-A3-3372,TCGA-CZ-5457	1
del17p->del3q	early	early	1	4	0.375	9	21,TCGA-A3-3372,TCGA-CZ-5457,TCGA-CZ-5461	0.542553
del17p->del4q	early	early	6	2	0.289062	TCGA-BP-4977,TCGA-CJ-5676,TCGA-CJ-5677,TCGA-CZ-5468,75,TCGA-A3-3346	90,TCGA-CZ-5457	0.457122
del17p->del6q	early	early	3	3	1	19,TCGA-BP-4770,TCGA-A3-3316	21,90,TCGA-CZ-5460	1
del17p->del10q	early	early	2	3	1	9,96	90,TCGA-B0-5113,TCGA-CZ-5457	1
del17p->del11q	early	early	4	3	1	64,96,TCGA-A3-3374,TCGA-A3-3346	90,TCGA-B8-5551,TCGA-BP-4983	1
del17p->del13q	early	early	4	3	1	TCGA-AK-3465,TCGA-B0-5117,TCGA-CJ-5677,TCGA-CZ-5984	21,90,TCGA-CZ-5457	1
del17p->del14q	early	early	3	7	0.34375	41,TCGA-B4-5832,13	2,21,5,90,TCGA-B8-5551,TCGA-BP-4983,TCGA-BP-5196	0.524745
del17p->del15q	early	early	3	3	1	TCGA-AK-3440,TCGA-CJ-5677,TCGA-CZ-5468	2,90,TCGA-CZ-5457	1
del17p->del18q	early	early	5	3	0.726562	34,TCGA-AK-3465,TCGA-BP-5198,TCGA-CJ-5676,TCGA-BP-5175	2,90,TCGA-A3-3372	0.904274
del17p->del21q	early	early	2	3	1	TCGA-CZ-5456,TCGA-BP-5175	90,TCGA-BP-4983,TCGA-CZ-5457	1
del17p->del22q	early	late	4	3	1	34,64,TCGA-B0-5083,TCGA-BP-5175	2,90,TCGA-CZ-5457	1
del17p->amp5p	early	early	7	1	0.0703125	34,9,TCGA-CZ-5468,TCGA-BP-5175,13,TCGA-A3-3316,TCGA-CW-5591	90	0.131484
del17p->amp5q	early	early	8	1	0.0390625	9,96,TCGA-CZ-5468,TCGA-CZ-5984,TCGA-BP-5175,13,TCGA-A3-3316,TCGA-CW-5591	90	0.0921727
del17p->amp8q	early	late	5	1	0.21875	9,TCGA-B4-5832,TCGA-CZ-5456,TCGA-CZ-5468,TCGA-BP-5175	TCGA-BP-4983	0.369357
del17p->amp20q	early	late	5	1	0.21875	14,9,TCGA-CZ-5468,TCGA-A3-3316,TCGA-CW-5591	90	0.369357
del18p->del1q	early	early	3	7	0.34375	9,TCGA-BP-4983,TCGA-CZ-5468	2,34,38,TCGA-AK-3465,TCGA-B0-5083,TCGA-BP-5198,TCGA-CJ-5676	0.524745
del18p->del2q	early	early	1	5	0.21875	TCGA-BP-4983	34,38,TCGA-AK-3465,TCGA-B0-5083,TCGA-BP-5198	0.369357
del18p->del3q	early	early	2	4	0.6875	9,TCGA-BP-4983	34,TCGA-CJ-5676,TCGA-CZ-5461,TCGA-A3-3322	0.882075
del18p->del4q	early	early	5	5	1	TCGA-BP-4977,TCGA-BP-4983,TCGA-CJ-5677,TCGA-CZ-5468,TCGA-A3-3346	34,38,41,TCGA-BP-5198,TCGA-BP-5175	1
del18p->del6q	early	early	7	10	0.629059	19,TCGA-A3-3372,TCGA-B2-5641,TCGA-BP-4770,TCGA-BP-4983,TCGA-A3-3316,TCGA-BP-5191	34,38,TCGA-AK-3465,TCGA-B0-5083,TCGA-BP-5198,TCGA-CJ-5676,TCGA-CZ-5460,TCGA-BP-5175,TCGA-BP-5000,TCGA-CZ-5985	0.840243
del18p->del8q	early	early	3	5	0.726562	90,TCGA-B8-5163,TCGA-CJ-5679	34,38,TCGA-BP-5198,TCGA-BP-5175,TCGA-BP-4960	0.904274
del18p->del9q	early	early	3	7	0.34375	TCGA-B2-5641,TCGA-BP-4983,TCGA-BP-5191	34,38,41,TCGA-BP-5198,TCGA-BP-5175,TCGA-BP-5000,TCGA-CZ-5985	0.524745
del18p->del10q	early	early	6	7	1	9,TCGA-A3-3372,TCGA-B0-5109,TCGA-B2-5641,TCGA-B4-5835,TCGA-BP-4983	34,38,41,TCGA-AK-3465,TCGA-B0-5083,TCGA-BP-5198,TCGA-CJ-5676	1
del18p->del11q	early	early	3	8	0.226562	64,TCGA-B2-5641,TCGA-A3-3346	34,38,41,TCGA-AK-3465,TCGA-B8-5551,TCGA-BP-5198,TCGA-CJ-5676,TCGA-BP-5175	0.375762
del18p->del13q	early	early	4	5	1	TCGA-CJ-5677,TCGA-CZ-5984,TCGA-A3-3319,TCGA-BP-5191	34,38,41,TCGA-B0-5083,TCGA-BP-5175	1
del18p->del14q	early	early	5	14	0.0635681	52,TCGA-A3-3372,TCGA-B2-5641,TCGA-B4-5832,TCGA-BP-5191	2,34,38,TCGA-B0-5092,TCGA-B8-5551,TCGA-BP-5198,TCGA-CJ-5676,TCGA-CZ-4863,TCGA-BP-5175,TCGA-A3-3387,TCGA-B0-5097,TCGA-BP-5000,TCGA-BP-5196,TCGA-CZ-5985	0.122866
del18p->del15q	early	early	5	7	0.774414	TCGA-AK-3440,TCGA-BP-4983,TCGA-CJ-5677,TCGA-CZ-5468,TCGA-A3-3319	2,34,38,41,TCGA-BP-5198,TCGA-CJ-5676,TCGA-BP-5175	0.941889
del18p->del17q	early	early	4	6	0.753906	90,TCGA-A3-3372,TCGA-BP-4983,TCGA-CZ-5468	34,TCGA-AK-3465,TCGA-B0-5083,TCGA-BP-5198,TCGA-CJ-5676,TCGA-BP-5175	0.922949
del18p->del21q	early	early	2	5	0.453125	TCGA-CZ-5456,TCGA-A3-3319	34,41,TCGA-AK-3465,TCGA-B0-5083,TCGA-BP-5198	0.633528
del18p->amp5p	early	early	5	3	0.726562	9,TCGA-BP-5200,TCGA-CJ-6027,TCGA-CZ-5468,TCGA-A3-3316	41,TCGA-A3-3322,TCGA-BP-5201	0.904274
del18p->amp7p	early	early	2	3	1	90,TCGA-BP-4983	TCGA-A3-3322,TCGA-BP-5175,TCGA-BP-4960	1
del18p->amp3q	early	Inter./not powered	7	0	0.015625	39,TCGA-B0-5084,TCGA-B0-5109,TCGA-B4-5835,TCGA-B8-5163,TCGA-CJ-6027,TCGA-A3-3346		0.0454767
del18p->amp5q	early	early	5	6	1	9,TCGA-CJ-6027,TCGA-CZ-5468,TCGA-CZ-5984,TCGA-A3-3316	34,TCGA-CJ-5676,TCGA-A3-3322,TCGA-BP-5201,TCGA-CJ-6033,TCGA-CZ-5985	1
del18p->amp7q	early	early	3	3	1	90,TCGA-BP-4983,TCGA-CZ-5468	TCGA-A3-3322,TCGA-BP-5175,TCGA-BP-4960	1
del18p->amp8q	early	late	7	0	0.015625	9,TCGA-B4-5832,TCGA-B8-5163,TCGA-CZ-5456,TCGA-CZ-5468,98,TCGA-BP-5191		0.0454767
del18p->amp20q	early	late	6	2	0.289062	14,9,TCGA-CZ-5468,TCGA-A3-3316,TCGA-A3-3319,TCGA-BP-5191	TCGA-BP-5175,TCGA-BP-5000	0.457122
del1q->del6q	early	early	2	3	1	TCGA-A3-3372,TCGA-BP-4770	9,TCGA-CZ-5460,TCGA-CZ-5468	1
del1q->del10q	early	early	3	2	1	96,TCGA-A3-3372,TCGA-CJ-4903	TCGA-B0-5113,TCGA-CZ-5468	1
del1q->del11q	early	early	4	3	1	64,96,TCGA-A3-3374,TCGA-CZ-5457	9,TCGA-BP-4983,TCGA-CZ-5468	1
del1q->del13q	early	early	3	2	1	TCGA-AK-3465,TCGA-B0-5117,TCGA-CZ-5984	9,TCGA-CZ-5468	1
del1q->del14q	early	early	3	3	1	52,TCGA-A3-3372,TCGA-B4-5832	9,TCGA-BP-4983,TCGA-CZ-5468	1
del1q->del18q	early	early	5	2	0.453125	34,38,TCGA-AK-3465,TCGA-BP-5198,TCGA-CJ-5676	9,TCGA-CZ-5468	0.633528
del1q->del21q	early	early	2	3	1	38,TCGA-CZ-5456	9,TCGA-BP-4983,TCGA-CZ-5468	1
del1q->del22q	early	late	4	2	0.6875	34,38,64,TCGA-B0-5083	9,TCGA-CZ-5468	0.882075
del1q->amp5q	early	early	3	2	1	96,TCGA-CZ-5984,93	TCGA-B8-A54H,TCGA-BP-4968	1
del2q->del11q	early	early	2	3	1	64,TCGA-A3-3374	41,TCGA-BP-4983,TCGA-BP-5175	1
del2q->del13q	early	early	3	2	1	TCGA-AK-3465,TCGA-B0-5117,TCGA-CZ-5984	41,TCGA-BP-5175	1
del2q->del18q	early	early	4	1	0.375	34,38,TCGA-AK-3465,TCGA-BP-5198	41	0.542553
del2q->del22q	early	late	4	1	0.375	34,38,64,TCGA-B0-5083	41	0.542553
del2q->amp5p	early	early	3	2	1	34,9,TCGA-CZ-5468	41,TCGA-A3-3322	1
del2q->amp7q	early	early	2	4	0.6875	90,TCGA-CZ-5468	75,83,TCGA-A3-3322,TCGA-BP-5175	0.882075
del3q->del4q	early	early	5	1	0.21875	TCGA-BP-4977,TCGA-CJ-5676,TCGA-CZ-5461,TCGA-A3-3346,TCGA-B0-5116	9	0.369357
del3q->del6q	early	early	10	1	0.0117188	19,TCGA-A3-3372,TCGA-B2-5641,TCGA-BP-4770,TCGA-BP-4986,TCGA-CJ-5689,TCGA-CZ-5461,TCGA-DV-5568,TCGA-BP-5191,TCGA-CJ-4904	9	0.0405816
del3q->del8q	early	early	5	1	0.21875	TCGA-B8-5163,TCGA-BP-5173,TCGA-CJ-5679,TCGA-CZ-5461,TCGA-CJ-4904	9	0.369357
del3q->del9q	early	early	9	1	0.0214844	TCGA-B2-5641,TCGA-BP-4986,TCGA-CJ-5676,TCGA-CJ-5689,TCGA-CZ-5461,TCGA-A3-3322,TCGA-B0-5116,TCGA-BP-5191,TCGA-CJ-4904	9	0.0618089
del3q->del10q	early	early	9	1	0.0214844	TCGA-A3-3372,TCGA-B0-5109,TCGA-B2-5641,TCGA-BP-4986,TCGA-CJ-4903,TCGA-CJ-5689,TCGA-CZ-5461,TCGA-BP-5199,TCGA-A3-A6NN	TCGA-B0-5113	0.0618089
del3q->del11q	early	early	7	2	0.179688	64,TCGA-B2-5641,TCGA-CZ-5457,TCGA-CZ-5461,TCGA-A3-3322,TCGA-A3-3346,TCGA-B0-5094	9,TCGA-BP-4983	0.316996
del3q->del13q	early	early	4	1	0.375	TCGA-DV-5568,TCGA-A3-3319,TCGA-BP-5191,TCGA-CZ-5466	9	0.542553
del3q->del14q	early	early	7	2	0.179688	TCGA-A3-3372,TCGA-B2-5641,TCGA-B4-5832,TCGA-CJ-5689,TCGA-CZ-5461,TCGA-BP-5191,TCGA-CJ-4904	9,TCGA-BP-4983	0.316996
del3q->del18q	early	early	4	1	0.375	34,TCGA-CJ-5676,TCGA-CZ-5461,TCGA-A3-3322	9	0.542553
del3q->del21q	early	early	4	2	0.6875	TCGA-A3-3317,TCGA-CJ-5689,TCGA-A3-3319,TCGA-CJ-4904	9,TCGA-BP-4983	0.882075
del3q->del22q	early	late	7	1	0.0703125	21,34,64,TCGA-CJ-5689,TCGA-CZ-5461,TCGA-A3-3322,TCGA-B0-5094	9	0.131484
del3q->amp5p	early	early	7	0	0.015625	21,34,TCGA-BP-4986,TCGA-BP-5173,TCGA-BP-5200,TCGA-CJ-6027,TCGA-BP-5187		0.0454767
del3q->amp12p	early	early	5	0	0.0625	TCGA-CJ-5689,TCGA-CZ-5461,TCGA-B0-5116,TCGA-BP-5191,TCGA-CZ-5987		0.121114
del3q->amp3q	early	Inter./not powered	9	0	0.00390625	39,TCGA-B0-5109,TCGA-B8-5163,TCGA-CJ-6027,TCGA-A3-3346,TCGA-B0-5094,TCGA-B0-5116,TCGA-B0-5712,TCGA-CJ-4904		0.0160543
del3q->amp5q	early	early	6	0	0.03125	21,TCGA-B0-5099,TCGA-BP-4986,TCGA-BP-5173,TCGA-CJ-6027,TCGA-BP-5187		0.0754032
del3q->amp8q	early	late	5	1	0.21875	21,TCGA-B4-5832,TCGA-B8-5163,TCGA-CJ-5689,TCGA-BP-5191	TCGA-BP-4983	0.369357
del4q->del6q	early	early	3	7	0.34375	19,TCGA-BP-4770,TCGA-A3-3316	TCGA-BP-4977,TCGA-CJ-5676,TCGA-CZ-5460,TCGA-CZ-5468,75,6,TCGA-A3-3346	0.524745
del4q->del8q	early	early	3	2	1	90,TCGA-BP-5173,TCGA-CJ-5679	TCGA-BP-4977,TCGA-BP-4960	1
del4q->del9q	early	early	0	7	0.015625		TCGA-B8-4143,TCGA-BP-4977,TCGA-CJ-5677,TCGA-CZ-5468,75,TCGA-A3-3346,TCGA-B0-5095	0.0454767
del4q->del10q	early	early	4	7	0.548828	9,96,TCGA-B0-5109,TCGA-CJ-4903	TCGA-B0-5113,TCGA-BP-4977,TCGA-CJ-5676,TCGA-CZ-5468,75,TCGA-A3-3346,TCGA-B8-5158	0.738352
del4q->del11q	early	early	3	5	0.726562	64,96,TCGA-CZ-5457	TCGA-B8-5551,TCGA-BP-4977,TCGA-BP-4983,TCGA-CJ-5676,TCGA-CZ-5468	0.904274
del4q->del14q	early	early	3	11	0.057373	41,52,TCGA-B4-5832	TCGA-B0-5709,TCGA-B8-4143,TCGA-B8-5551,TCGA-BP-4977,TCGA-BP-4983,TCGA-CJ-5676,TCGA-CJ-5677,TCGA-CZ-5468,75,TCGA-A3-3346,TCGA-BP-5196	0.121114
del4q->del17q	early	early	3	3	1	90,96,TCGA-CZ-5457	TCGA-BP-4977,TCGA-CJ-5676,TCGA-A3-3346	1
del4q->del18q	early	early	4	4	1	34,38,TCGA-BP-5198,TCGA-BP-5175	TCGA-BP-4977,TCGA-CJ-5677,TCGA-CZ-5468,TCGA-A3-3346	1
del4q->del21q	early	early	3	3	1	38,TCGA-CZ-5456,TCGA-BP-5175	TCGA-BP-4977,TCGA-BP-4983,TCGA-CZ-5468	1
del4q->del22q	early	late	5	3	0.726562	34,38,55,64,TCGA-BP-5175	TCGA-BP-4977,TCGA-CZ-5468,TCGA-B0-5116	0.904274
del4q->amp5p	early	early	7	1	0.0703125	34,9,TCGA-BP-5173,TCGA-BP-5200,TCGA-BP-5175,TCGA-A3-3316,TCGA-BP-4974	TCGA-B0-5095	0.131484
del4q->amp5q	early	early	7	4	0.548828	9,96,TCGA-BP-5173,TCGA-CZ-5984,TCGA-BP-5175,TCGA-A3-3316,TCGA-BP-4974	TCGA-B8-A54H,TCGA-BP-4977,TCGA-CJ-5676,TCGA-B0-5095	0.738352
del4q->amp8q	early	late	4	1	0.375	9,TCGA-B4-5832,TCGA-CZ-5456,TCGA-BP-5175	TCGA-BP-4983	0.542553
del6q->del8q	early	early	5	5	1	90,TCGA-B8-5163,TCGA-CJ-5679,TCGA-CZ-5460,TCGA-BP-5000	19,TCGA-A3-3372,TCGA-BP-4770,TCGA-CJ-5689,TCGA-BP-4960	1
del6q->del9q	early	early	5	5	1	TCGA-B0-5402,TCGA-CJ-5676,TCGA-CZ-5460,13,6	19,TCGA-A3-3372,TCGA-B8-4143,TCGA-BP-4770,TCGA-A3-3316	1
del6q->del10q	early	early	9	4	0.266846	9,96,TCGA-B0-5109,TCGA-B4-5835,TCGA-CJ-4903,TCGA-CZ-5460,TCGA-G6-A8L8,6,TCGA-CZ-5982	19,TCGA-BP-4770,TCGA-A3-3316,TCGA-B8-5158	0.437721
del6q->del11q	early	early	4	6	0.753906	64,96,TCGA-A3-3374,TCGA-A3-3346	19,TCGA-B8-5551,TCGA-BP-4770,TCGA-BP-4983,TCGA-BP-4986,TCGA-A3-3316	0.922949
del6q->del13q	early	early	4	2	0.6875	TCGA-AK-3465,TCGA-B0-5117,TCGA-CZ-5984,TCGA-A3-3319	19,TCGA-BP-4770	0.882075
del6q->del14q	early	early	4	7	0.548828	52,TCGA-B4-5832,13,TCGA-A3-3320	19,TCGA-B8-4143,TCGA-B8-5551,TCGA-BP-4770,TCGA-BP-4983,TCGA-BP-4986,TCGA-A3-3316	0.738352
del6q->del15q	early	early	3	2	1	TCGA-AK-3440,TCGA-CZ-5468,TCGA-A3-3319	19,TCGA-BP-4770	1
del6q->del17q	early	early	4	3	1	90,96,TCGA-CZ-5460,TCGA-CZ-5468	19,TCGA-BP-4770,TCGA-A3-3316	1
del6q->del18q	early	early	9	6	0.607239	34,38,TCGA-AK-3465,TCGA-BP-5198,TCGA-CJ-5676,TCGA-CZ-5460,TCGA-BP-5175,TCGA-BP-5000,TCGA-CZ-5985	19,TCGA-A3-3372,TCGA-B2-5641,TCGA-BP-4770,TCGA-A3-3316,TCGA-BP-5191	0.812548
del6q->del21q	early	early	5	3	0.726562	38,TCGA-A3-3317,TCGA-CZ-5456,TCGA-BP-5175,TCGA-A3-3319	19,TCGA-BP-4770,TCGA-BP-4983	0.904274
del6q->del22q	early	late	6	3	0.507812	21,34,38,64,TCGA-B0-5083,TCGA-BP-5175	19,TCGA-BP-4770,TCGA-BP-4986	0.691883
del6q->amp5p	early	early	8	3	0.226562	21,34,9,TCGA-BP-5200,TCGA-CJ-6027,TCGA-CZ-5468,TCGA-BP-5175,13	TCGA-BP-5191,TCGA-BP-5201,TCGA-CJ-4904	0.375762
del6q->amp7p	early	early	4	3	1	90,TCGA-CZ-5460,13,TCGA-BP-4962	TCGA-A3-3372,TCGA-A3-3316,TCGA-BP-4960	1
del6q->amp3q	early	Inter./not powered	8	3	0.226562	39,TCGA-B0-5084,TCGA-B0-5109,TCGA-B4-5835,TCGA-B8-5163,TCGA-CJ-6027,TCGA-BP-5175,TCGA-A3-3346	TCGA-B2-5641,TCGA-DV-5568,TCGA-BP-5191	0.375762
del6q->amp5q	early	early	8	6	0.790527	21,9,96,TCGA-CJ-6027,TCGA-CZ-5468,TCGA-CZ-5984,TCGA-BP-5175,13	TCGA-B8-A54H,TCGA-BP-4968,TCGA-DV-5568,TCGA-BP-5191,TCGA-BP-5201,TCGA-CJ-4904	0.959926
del6q->amp7q	early	early	6	3	0.507812	21,90,TCGA-CZ-5460,TCGA-CZ-5468,13,TCGA-BP-4962	TCGA-A3-3372,TCGA-A3-3316,TCGA-BP-4960	0.691883
del6q->amp8q	early	late	9	2	0.0654297	21,9,TCGA-B4-5832,TCGA-B8-5163,TCGA-CZ-5456,TCGA-CZ-5468,98,TCGA-BP-5175,TCGA-BP-5000	TCGA-BP-4983,TCGA-A3-3316	0.125813
del6q->amp20q	early	late	5	0	0.0625	9,TCGA-CZ-5468,83,TCGA-A3-3319,TCGA-BP-4962		0.121114
del8q->del9q	early	early	2	3	1	TCGA-CJ-5689,TCGA-BP-4960	90,TCGA-CJ-5679,TCGA-BP-5000	1
del8q->del10q	early	early	6	5	1	9,TCGA-A3-3372,TCGA-CJ-4903,TCGA-CJ-5689,TCGA-A3-A6NN,TCGA-BP-4960	90,TCGA-B0-5113,TCGA-B8-5163,TCGA-BP-5173,TCGA-CJ-5679	1
del8q->del11q	early	early	3	4	1	64,TCGA-A3-3374,TCGA-CZ-5457	90,TCGA-B8-5551,TCGA-BP-5173,TCGA-CJ-5679	1
del8q->del14q	early	early	4	9	0.266846	52,TCGA-A3-3372,TCGA-B4-5832,TCGA-CJ-5689	90,TCGA-B0-4945,TCGA-B8-5551,TCGA-BP-5173,TCGA-CJ-5679,TCGA-CZ-4863,TCGA-B0-5097,TCGA-BP-5000,TCGA-BP-5195	0.437721
del8q->del18q	early	early	5	4	1	34,38,TCGA-BP-5198,TCGA-BP-5175,TCGA-BP-4960	90,TCGA-B0-4945,TCGA-B8-5163,TCGA-CJ-5679	1
del8q->del21q	early	early	4	1	0.375	38,TCGA-CJ-5689,TCGA-BP-5175,TCGA-BP-4960	90	0.542553
del8q->del22q	early	late	7	2	0.179688	34,38,64,TCGA-CJ-5689,TCGA-BP-5175,TCGA-BP-4960,74	90,TCGA-CJ-5679	0.316996
del8q->amp5p	early	early	7	5	0.774414	34,9,TCGA-BP-5200,TCGA-CJ-6027,TCGA-BP-5175,TCGA-BP-4960,42	90,TCGA-B8-5163,TCGA-CJ-5679,TCGA-BP-5201,TCGA-CJ-4904	0.941889
del8q->amp7p	early	early	1	4	0.375	42	TCGA-CJ-5679,58,TCGA-BP-4973,TCGA-BP-5177	0.542553
del8q->amp12p	early	early	4	1	0.375	TCGA-BP-4985,TCGA-CJ-5689,TCGA-BP-4960,42	TCGA-B8-5163	0.542553
del8q->amp3q	early	Inter./not powered	4	1	0.375	TCGA-CJ-6027,TCGA-BP-5175,TCGA-B0-5712,TCGA-BP-4960	90	0.542553
del8q->amp5q	early	early	6	11	0.332306	9,TCGA-CJ-6027,TCGA-CZ-5984,TCGA-BP-5175,TCGA-BP-4960,42	90,TCGA-B0-4945,TCGA-B8-5163,TCGA-B8-A54H,TCGA-BP-4968,TCGA-CJ-5679,TCGA-BP-4973,TCGA-BP-5177,TCGA-BP-5201,TCGA-CJ-4904,TCGA-CJ-6033	0.522195
del8q->amp7q	early	early	1	4	0.375	42	TCGA-CJ-5679,58,TCGA-BP-4973,TCGA-BP-5177	0.542553
del8q->amp8q	early	late	5	1	0.21875	9,TCGA-B4-5832,TCGA-CJ-5689,TCGA-BP-5175,TCGA-BP-4960	TCGA-BP-5173	0.369357
del8q->amp20q	early	late	4	3	1	14,9,TCGA-BP-4960,42	90,TCGA-B8-5163,TCGA-BP-5000	1
del9q->del10q	early	early	4	4	1	9,TCGA-A3-3372,TCGA-B0-5109,TCGA-B8-4143	TCGA-B0-5113,TCGA-B0-5402,TCGA-CJ-5676,TCGA-B8-5158	1
del9q->del11q	early	early	4	4	1	64,TCGA-A3-3346,TCGA-B0-5094,TCGA-CZ-5469	TCGA-B8-5551,TCGA-BP-4983,TCGA-BP-4986,TCGA-CJ-5676	1
del9q->del13q	early	early	7	0	0.015625	TCGA-B8-4143,TCGA-CJ-5677,TCGA-CZ-5984,TCGA-A3-3319,TCGA-B0-5095,TCGA-CZ-5466,TCGA-CZ-5469		0.0454767
del9q->del14q	early	early	4	7	0.548828	41,TCGA-A3-3372,TCGA-B4-5832,TCGA-B0-5694	TCGA-B8-5551,TCGA-BP-4983,TCGA-BP-4986,TCGA-CJ-5676,TCGA-A3-3311,TCGA-B0-5097,TCGA-BP-5196	0.738352
del9q->del15q	early	early	5	2	0.453125	TCGA-CJ-5677,TCGA-CZ-5468,TCGA-A3-3319,TCGA-B0-5095,TCGA-CZ-5469	TCGA-CJ-5676,TCGA-B0-5116	0.633528
del9q->del17q	early	early	4	1	0.375	90,TCGA-A3-3372,TCGA-B8-4143,TCGA-CZ-5468	TCGA-CJ-5676	0.542553
del9q->del18q	early	early	6	2	0.289062	34,38,TCGA-BP-5198,TCGA-BP-5175,TCGA-BP-5000,TCGA-CZ-5985	TCGA-B2-5641,TCGA-BP-5191	0.457122
del9q->del21q	early	early	6	2	0.289062	38,TCGA-A3-3317,TCGA-B8-4143,TCGA-CZ-5456,TCGA-BP-5175,TCGA-A3-3319	TCGA-B0-5402,TCGA-BP-4983	0.457122
del9q->del22q	early	late	8	2	0.109375	34,38,55,64,TCGA-B8-4143,TCGA-BP-5175,TCGA-B0-5094,TCGA-CZ-5469	TCGA-BP-4986,TCGA-B0-5116	0.200031
del9q->amp5p	early	early	9	5	0.42395	34,9,TCGA-B8-4143,TCGA-BP-5200,TCGA-CJ-6027,TCGA-CZ-5468,TCGA-BP-5175,TCGA-A3-3316,TCGA-B0-5694	TCGA-A3-3322,61,TCGA-BP-5191,TCGA-BP-5201,TCGA-CJ-4904	0.609836
del9q->amp7p	early	early	4	5	1	41,90,91,TCGA-B8-4622	TCGA-A3-3322,58,61,TCGA-BP-4960,TCGA-BP-4973	1
del9q->amp12p	early	early	6	2	0.289062	90,TCGA-B8-4143,TCGA-BP-4985,TCGA-B0-5095,TCGA-CZ-5469,TCGA-CZ-5987	61,TCGA-BP-4782	0.457122
del9q->amp3q	early	Inter./not powered	7	2	0.179688	39,TCGA-B0-5109,TCGA-B8-4143,TCGA-CJ-6027,TCGA-BP-5175,TCGA-A3-3346,TCGA-B0-5094	TCGA-B2-5641,TCGA-BP-5191	0.316996
del9q->amp5q	early	early	9	12	0.663624	9,TCGA-B8-4143,TCGA-CJ-6027,TCGA-CZ-5468,TCGA-CZ-5984,TCGA-BP-5175,TCGA-A3-3316,TCGA-B0-4842,TCGA-B0-5694	TCGA-B0-5402,TCGA-B8-A54H,TCGA-CJ-5676,TCGA-A3-3322,61,TCGA-BP-4973,TCGA-BP-5191,TCGA-BP-5201,TCGA-CJ-4904,TCGA-CJ-4908,TCGA-CJ-6031,TCGA-CJ-6033	0.882075
del9q->amp7q	early	early	3	5	0.726562	90,TCGA-CZ-5468,TCGA-B8-4622	TCGA-A3-3322,58,61,TCGA-BP-4960,TCGA-BP-4973	0.904274
del9q->amp8q	early	late	7	1	0.0703125	9,TCGA-B4-5832,TCGA-CZ-5456,TCGA-CZ-5468,TCGA-BP-5175,TCGA-BP-5000,TCGA-CZ-5469	TCGA-BP-4983	0.131484
del9q->amp12q	early	early	6	2	0.289062	90,TCGA-B8-4143,TCGA-BP-4985,TCGA-B0-5095,TCGA-CZ-5469,TCGA-CZ-5987	61,TCGA-BP-4782	0.457122
del9q->amp20q	early	late	6	0	0.03125	14,9,TCGA-CZ-5468,TCGA-A3-3316,TCGA-A3-3319,TCGA-BP-5010		0.0754032
del10q->del11q	early	early	4	5	1	64,TCGA-A3-3374,TCGA-CZ-5457,TCGA-A3-3346	9,TCGA-B0-5109,TCGA-B8-5551,TCGA-BP-4983,TCGA-BP-4986	1
del10q->del13q	early	early	4	4	1	TCGA-AK-3465,TCGA-B0-5113,TCGA-B0-5117,TCGA-CZ-5984	9,96,TCGA-B0-5109,TCGA-B4-5835	1
del10q->del14q	early	early	4	9	0.266846	41,52,TCGA-B0-5113,TCGA-B8-5158	9,TCGA-B0-5109,TCGA-B8-4143,TCGA-B8-5551,TCGA-BP-4983,TCGA-BP-4986,TCGA-CJ-4903,TCGA-BP-5195,TCGA-BP-5196	0.437721
del10q->del15q	early	early	3	3	1	TCGA-AK-3440,TCGA-B0-5113,TCGA-CZ-5468	9,TCGA-B0-5109,TCGA-G6-A8L8	1
del10q->del17q	early	early	4	1	0.375	90,TCGA-B0-5113,TCGA-CZ-5457,TCGA-CZ-5468	9	0.542553
del10q->del18q	early	early	5	5	1	34,38,TCGA-AK-3465,TCGA-BP-5198,TCGA-CJ-5676	9,TCGA-A3-3372,TCGA-B0-5109,TCGA-B2-5641,TCGA-B4-5835	1
del10q->del21q	early	early	2	5	0.453125	38,TCGA-CZ-5456	9,96,TCGA-B0-5109,TCGA-BP-4983,TCGA-CJ-4903	0.633528
del10q->del22q	early	late	4	3	1	34,38,64,TCGA-B0-5083	9,TCGA-B0-5109,TCGA-BP-4986	1
del10q->amp5p	early	early	6	2	0.289062	34,TCGA-BP-5173,TCGA-BP-5200,TCGA-CZ-5468,TCGA-A3-3316,TCGA-A3-3331	TCGA-A3-A6NN,TCGA-BP-5201	0.457122
del10q->amp7p	early	early	2	8	0.109375	41,90	9,96,TCGA-A3-3372,TCGA-B0-5109,TCGA-B4-5835,88,TCGA-BP-4960,TCGA-BP-4973	0.200031
del10q->amp5q	early	early	7	6	1	TCGA-B0-5099,TCGA-B0-5113,TCGA-BP-5173,TCGA-CZ-5468,TCGA-CZ-5984,TCGA-A3-3316,TCGA-A3-3331	TCGA-B8-A54H,88,TCGA-A3-A6NN,TCGA-BP-4973,TCGA-BP-5201,TCGA-CJ-6033	1
del10q->amp7q	early	early	2	8	0.109375	90,TCGA-CZ-5468	9,96,TCGA-A3-3372,TCGA-B0-5109,TCGA-B4-5835,88,TCGA-BP-4960,TCGA-BP-4973	0.200031
del10q->amp8q	early	late	5	1	0.21875	TCGA-B8-5163,TCGA-CZ-5456,TCGA-CZ-5468,TCGA-CZ-5470,TCGA-B8-5158	TCGA-BP-4983	0.369357
del10q->amp20q	early	late	5	0	0.0625	14,TCGA-CZ-5468,TCGA-A3-3316,TCGA-B8-5158,TCGA-BP-5010		0.121114
del11q->del13q	early	early	3	6	0.507812	TCGA-AK-3465,TCGA-B8-5551,TCGA-CZ-5984	64,96,TCGA-A3-3374,TCGA-CZ-5457,TCGA-A3-3346,TCGA-B0-5094	0.691883
del11q->del14q	early	early	3	4	1	41,52,TCGA-B4-5832	64,TCGA-A3-3346,TCGA-B0-5094,TCGA-CZ-5469	1
del11q->del15q	early	early	3	2	1	TCGA-B8-5551,TCGA-BP-4983,TCGA-CZ-5468	64,TCGA-CZ-5457	1
del11q->del17q	early	early	4	3	1	90,TCGA-B8-5551,TCGA-BP-4983,TCGA-CZ-5468	64,TCGA-A3-3374,TCGA-A3-3346	1
del11q->del18q	early	early	8	3	0.226562	34,38,TCGA-AK-3465,TCGA-B8-5551,TCGA-BP-4983,TCGA-BP-5198,TCGA-CJ-5676,TCGA-BP-5175	64,TCGA-B2-5641,TCGA-A3-3346	0.375762
del11q->del21q	early	early	4	4	1	38,TCGA-B8-5551,TCGA-CZ-5456,TCGA-BP-5175	64,96,TCGA-A3-3374,TCGA-CZ-5457	1
del11q->del22q	early	late	5	1	0.21875	34,38,TCGA-B8-5551,TCGA-BP-4983,TCGA-BP-5175	TCGA-CZ-5457	0.369357
del11q->amp5p	early	early	7	4	0.548828	34,9,TCGA-BP-4986,TCGA-BP-5173,TCGA-CZ-5468,TCGA-BP-5175,TCGA-A3-3316	TCGA-A3-3322,TCGA-B0-5094,TCGA-BP-5201,TCGA-CZ-5469	0.738352
del11q->amp7p	early	early	3	5	0.726562	41,90,TCGA-BP-4983	64,96,TCGA-A3-3322,TCGA-B0-5094,TCGA-CZ-5469	0.904274
del11q->amp3q	early	Inter./not powered	4	2	0.6875	39,TCGA-B0-5084,TCGA-B0-5109,TCGA-BP-5175	TCGA-B2-5641,TCGA-CZ-5469	0.882075
del11q->amp5q	early	early	7	5	0.774414	9,TCGA-BP-4986,TCGA-BP-5173,TCGA-CZ-5468,TCGA-CZ-5984,TCGA-BP-5175,TCGA-A3-3316	TCGA-A3-3322,TCGA-B0-5094,TCGA-BP-5201,TCGA-CJ-6033,TCGA-CZ-5469	0.941889
del11q->amp7q	early	early	3	5	0.726562	90,TCGA-BP-4983,TCGA-CZ-5468	64,96,TCGA-A3-3322,TCGA-B0-5094,TCGA-CZ-5469	0.904274
del11q->amp8q	early	late	6	1	0.125	9,TCGA-B4-5832,TCGA-B8-5551,TCGA-CZ-5456,TCGA-CZ-5468,TCGA-BP-5175	64	0.225845
del11q->amp20q	early	late	4	2	0.6875	14,9,TCGA-CZ-5468,TCGA-A3-3316	TCGA-B0-5094,TCGA-CZ-5469	0.882075
del13q->del14q	early	early	3	9	0.145996	41,52,TCGA-B4-5832	TCGA-B0-5092,TCGA-B8-4143,TCGA-B8-5551,TCGA-CJ-5677,TCGA-CZ-5984,TCGA-A3-3319,TCGA-BP-5195,TCGA-BP-5196,TCGA-CZ-5469	0.262512
del13q->del17q	early	early	4	3	1	90,96,TCGA-CZ-5457,TCGA-CZ-5468	TCGA-AK-3465,TCGA-B0-5117,TCGA-CZ-5984	1
del13q->del18q	early	early	3	4	1	34,38,TCGA-BP-5175	TCGA-CJ-5677,TCGA-CZ-5984,TCGA-A3-3319,TCGA-BP-5191	1
del13q->del21q	early	early	3	4	1	38,TCGA-CZ-5456,TCGA-BP-5175	TCGA-AK-3465,TCGA-B0-5117,TCGA-CZ-5984,TCGA-CZ-5466	1
del13q->del22q	early	late	7	0	0.015625	21,34,38,64,TCGA-B0-5083,TCGA-BP-5175,TCGA-B0-5094		0.0454767
del13q->amp5p	early	early	5	5	1	21,34,9,TCGA-CZ-5468,TCGA-BP-5175	TCGA-A3-3319,TCGA-B0-5095,TCGA-BP-5191,TCGA-CZ-5466,TCGA-CZ-5469	1
del13q->amp7p	early	early	2	3	1	41,90	TCGA-BP-4973,TCGA-CZ-5466,TCGA-CZ-5469	1
del13q->amp3q	early	Inter./not powered	6	5	1	TCGA-B0-5109,TCGA-B4-5835,TCGA-B8-5163,TCGA-BP-5175,TCGA-A3-3346,TCGA-B0-5094	TCGA-DV-5568,TCGA-A3-3319,TCGA-BP-5191,TCGA-CZ-5466,TCGA-CZ-5469	1
del13q->amp5q	early	early	5	8	0.581055	21,9,96,TCGA-CZ-5468,TCGA-BP-5175	TCGA-BP-4968,TCGA-DV-5568,TCGA-A3-3319,TCGA-B0-5095,TCGA-BP-4973,TCGA-BP-5191,TCGA-CZ-5466,TCGA-CZ-5469	0.780303
del13q->amp7q	early	early	3	4	1	21,90,TCGA-CZ-5468	TCGA-CJ-5677,TCGA-BP-4973,TCGA-CZ-5466,TCGA-CZ-5469	1
del13q->amp8q	early	late	7	2	0.179688	21,9,TCGA-B4-5832,TCGA-B8-5163,TCGA-CZ-5456,TCGA-CZ-5468,TCGA-BP-5175	TCGA-A3-3319,TCGA-CZ-5466	0.316996
del14q->del15q	early	early	6	3	0.507812	TCGA-B8-5551,TCGA-BP-4983,TCGA-CJ-5677,TCGA-CZ-5468,TCGA-A3-3319,TCGA-CZ-5469	41,52,TCGA-B4-5832	0.691883
del14q->del17q	early	early	6	1	0.125	90,TCGA-B8-4143,TCGA-B8-5551,TCGA-BP-4983,TCGA-CZ-5468,TCGA-BP-5196	TCGA-B4-5832	0.225845
del14q->del18q	early	early	14	6	0.115318	34,38,TCGA-B0-5092,TCGA-B8-5551,TCGA-BP-4983,TCGA-BP-5198,TCGA-CJ-5676,TCGA-CZ-4863,TCGA-BP-5175,TCGA-A3-3387,TCGA-B0-5097,TCGA-BP-5000,TCGA-BP-5196,TCGA-CZ-5985	41,52,TCGA-A3-3372,TCGA-B2-5641,TCGA-B4-5832,TCGA-BP-5191	0.210386
del14q->del21q	early	early	7	3	0.34375	38,TCGA-A3-3317,TCGA-B8-4143,TCGA-B8-5551,TCGA-CZ-5456,TCGA-BP-5175,TCGA-A3-3319	41,52,TCGA-CW-6087	0.524745
del14q->del22q	early	late	14	1	0.000976562	21,34,38,5,55,64,TCGA-B0-5092,TCGA-B8-4143,TCGA-B8-5551,TCGA-BP-4983,TCGA-BP-5175,TCGA-B0-5094,TCGA-BP-5196,TCGA-CZ-5469	41	0.00510817
del14q->amp5p	early	early	13	4	0.0490417	21,34,9,TCGA-B0-5092,TCGA-B0-5709,TCGA-B8-4143,TCGA-BP-4986,TCGA-BP-5173,TCGA-BP-5200,TCGA-CJ-6027,TCGA-CZ-5468,TCGA-BP-5175,TCGA-A3-3316	41,TCGA-BP-5191,TCGA-BP-5201,TCGA-CJ-4904	0.115356
del14q->amp7p	early	early	4	6	0.753906	90,TCGA-BP-4983,TCGA-A3-3387,TCGA-BP-4962	TCGA-A3-3372,TCGA-CW-6087,58,TCGA-B0-5694,TCGA-B0-5698,TCGA-BP-4973	0.922949
del14q->amp12p	early	early	8	1	0.0390625	90,TCGA-B0-5092,TCGA-B8-4143,TCGA-BP-4985,TCGA-A3-3311,TCGA-A3-3387,TCGA-CZ-5469,TCGA-CZ-5987	TCGA-CW-6087	0.0921727
del14q->amp16p	early	Inter./not powered	5	1	0.21875	TCGA-B0-5092,TCGA-A3-3387,TCGA-B0-5710,TCGA-CJ-5672,TCGA-CZ-5469	TCGA-B0-5400	0.369357
del14q->amp3q	early	Inter./not powered	12	2	0.0129395	39,TCGA-B0-5084,TCGA-B0-5109,TCGA-B8-4143,TCGA-CJ-6027,TCGA-BP-5175,TCGA-A3-3346,TCGA-A3-3387,TCGA-B0-5094,TCGA-B0-5097,TCGA-B0-5710,TCGA-B0-5712	TCGA-B2-5641,TCGA-BP-5191	0.0443978
del14q->amp5q	early	early	13	11	0.83882	21,9,TCGA-B0-5092,TCGA-B0-5709,TCGA-B8-4143,TCGA-BP-4986,TCGA-BP-5173,TCGA-CJ-6027,TCGA-CZ-5468,TCGA-CZ-5984,TCGA-BP-5175,TCGA-A3-3316,TCGA-B0-4842	TCGA-B8-A54H,TCGA-A3-3320,TCGA-B0-5400,TCGA-B0-5711,TCGA-BP-4973,TCGA-BP-5191,TCGA-BP-5201,TCGA-CJ-4904,TCGA-CJ-4908,TCGA-CJ-6033,TCGA-B0-5081	1
del14q->amp7q	early	early	6	6	1	21,90,TCGA-BP-4983,TCGA-CZ-5468,TCGA-A3-3387,TCGA-BP-4962	TCGA-A3-3372,TCGA-CW-6087,58,TCGA-B0-5694,TCGA-B0-5698,TCGA-BP-4973	1
del14q->amp8q	early	late	10	0	0.00195312	21,9,TCGA-B8-5551,TCGA-CZ-5456,TCGA-CZ-5468,TCGA-CZ-5470,TCGA-BP-5175,TCGA-B0-5097,TCGA-BP-5000,TCGA-CZ-5469		0.00907415
del14q->amp12q	early	early	8	1	0.0390625	90,TCGA-B0-5092,TCGA-B8-4143,TCGA-BP-4985,TCGA-A3-3311,TCGA-A3-3387,TCGA-CZ-5469,TCGA-CZ-5987	TCGA-CW-6087	0.0921727
del14q->amp20q	early	late	7	1	0.0703125	14,9,TCGA-CZ-5468,22,TCGA-A3-3316,TCGA-A3-3319,TCGA-BP-4962	TCGA-B4-5832	0.131484
del15q->del18q	early	early	5	4	1	34,38,TCGA-BP-5198,TCGA-CJ-5676,TCGA-BP-5175	TCGA-AK-3440,TCGA-CJ-5677,TCGA-CZ-5468,TCGA-A3-3319	1
del15q->del21q	early	early	2	3	1	38,TCGA-BP-5175	TCGA-AK-3440,TCGA-BP-4983,TCGA-CZ-5468	1
del15q->del22q	early	late	4	1	0.375	34,38,64,TCGA-BP-5175	TCGA-CZ-5468	0.542553
del15q->amp5p	early	early	4	3	1	34,9,TCGA-BP-5200,TCGA-BP-5175	TCGA-A3-3319,TCGA-B0-5095,TCGA-CZ-5469	1
del15q->amp7p	early	early	3	3	1	41,90,TCGA-B0-5116	TCGA-CZ-5468,TCGA-BP-4960,TCGA-CZ-5469	1
del15q->amp12p	early	early	3	2	1	90,TCGA-BP-4985,TCGA-B0-5116	TCGA-CZ-5468,TCGA-A3-3319	1
del15q->amp3q	early	Inter./not powered	4	3	1	TCGA-B0-5084,TCGA-B0-5109,TCGA-BP-5175,TCGA-B0-5116	TCGA-CZ-5468,TCGA-A3-3319,TCGA-CZ-5469	1
del15q->amp5q	early	early	3	5	0.726562	9,TCGA-CZ-5984,TCGA-BP-5175	TCGA-A3-3319,TCGA-B0-5095,TCGA-CJ-6033,TCGA-CZ-5469,TCGA-B0-5081	0.904274
del15q->amp7q	early	early	2	3	1	90,TCGA-B0-5116	TCGA-CJ-5677,TCGA-BP-4960,TCGA-CZ-5469	1
del15q->amp8q	early	late	3	2	1	9,TCGA-B4-5832,TCGA-BP-5175	TCGA-BP-4983,TCGA-A3-3319	1
del15q->amp12q	early	early	3	2	1	90,TCGA-BP-4985,TCGA-B0-5116	TCGA-CZ-5468,TCGA-A3-3319	1
del17q->del18q	early	early	5	3	0.726562	34,TCGA-AK-3465,TCGA-BP-5198,TCGA-CJ-5676,TCGA-BP-5175	90,TCGA-A3-3372,TCGA-CZ-5468	0.904274
del17q->del21q	early	early	2	5	0.453125	TCGA-CZ-5456,TCGA-BP-5175	90,96,TCGA-BP-4983,TCGA-CZ-5457,TCGA-CZ-5468	0.633528
del17q->del22q	early	late	4	3	1	34,64,TCGA-B0-5083,TCGA-BP-5175	90,TCGA-CZ-5457,TCGA-CZ-5468	1
del17q->amp5p	early	early	5	1	0.21875	34,9,TCGA-BP-5175,TCGA-A3-3316,TCGA-CW-5591	90	0.369357
del17q->amp5q	early	early	5	1	0.21875	9,TCGA-CZ-5984,TCGA-BP-5175,TCGA-A3-3316,TCGA-CW-5591	90	0.369357
del17q->amp8q	early	late	4	1	0.375	9,TCGA-B4-5832,TCGA-CZ-5456,TCGA-BP-5175	TCGA-BP-4983	0.542553
del18q->del21q	early	early	2	4	0.6875	TCGA-CZ-5456,TCGA-A3-3319	34,TCGA-AK-3465,TCGA-BP-4983,TCGA-BP-5198	0.882075
del18q->amp5p	early	early	5	2	0.453125	9,TCGA-BP-5200,TCGA-CJ-6027,TCGA-CZ-5468,TCGA-A3-3316	TCGA-A3-3322,TCGA-BP-5201	0.633528
del18q->amp7p	early	early	2	3	1	41,90	TCGA-A3-3322,TCGA-BP-5175,TCGA-BP-4960	1
del18q->amp3q	early	Inter./not powered	7	0	0.015625	39,TCGA-B0-5084,TCGA-B0-5109,TCGA-B4-5835,TCGA-B8-5163,TCGA-CJ-6027,TCGA-A3-3346		0.0454767
del18q->amp5q	early	early	5	7	0.774414	9,TCGA-CJ-6027,TCGA-CZ-5468,TCGA-CZ-5984,TCGA-A3-3316	34,TCGA-CJ-5676,TCGA-A3-3322,TCGA-B0-5121,TCGA-BP-5201,TCGA-CJ-6033,TCGA-CZ-5985	0.941889
del18q->amp7q	early	early	2	3	1	90,TCGA-CZ-5468	TCGA-A3-3322,TCGA-BP-5175,TCGA-BP-4960	1
del18q->amp8q	early	late	7	1	0.0703125	9,TCGA-B4-5832,TCGA-B8-5163,TCGA-CZ-5456,TCGA-CZ-5468,98,TCGA-BP-5191	TCGA-BP-4983	0.131484
del18q->amp20q	early	late	6	2	0.289062	14,9,TCGA-CZ-5468,TCGA-A3-3316,TCGA-A3-3319,TCGA-BP-5191	TCGA-BP-5175,TCGA-BP-5000	0.457122
del21q->amp5p	early	early	4	3	1	34,9,TCGA-BP-5200,TCGA-CZ-5468	TCGA-CZ-5456,TCGA-A3-3319,TCGA-CJ-4904	1
del21q->amp7p	early	early	3	4	1	41,90,TCGA-BP-4983	TCGA-A3-3317,TCGA-CZ-5456,TCGA-BP-5175,TCGA-BP-4960	1
del21q->amp16p	early	Inter./not powered	3	2	1	41,TCGA-B0-5402,TCGA-CZ-5457	TCGA-CZ-5456,TCGA-A3-3319	1
del21q->amp5q	early	early	4	4	1	9,96,TCGA-CZ-5468,TCGA-CZ-5984	TCGA-A3-3317,TCGA-CZ-5456,TCGA-A3-3319,TCGA-CJ-4904	1
del21q->amp7q	early	early	3	4	1	90,TCGA-BP-4983,TCGA-CZ-5468	TCGA-A3-3317,TCGA-CZ-5456,TCGA-BP-5175,TCGA-BP-4960	1
del21q->amp20q	early	late	4	2	0.6875	14,9,TCGA-CW-6087,TCGA-CZ-5468	TCGA-CZ-5456,TCGA-BP-5175	0.882075
del22q->amp5p	late	early	3	3	1	9,TCGA-BP-4986,TCGA-CZ-5468	TCGA-A3-3322,TCGA-B0-5094,TCGA-CZ-5469	1
del22q->amp7p	late	early	3	7	0.34375	41,90,TCGA-B0-5116	55,64,TCGA-A3-3322,TCGA-BP-5175,TCGA-B0-5094,TCGA-BP-4960,TCGA-CZ-5469	0.524745
del22q->amp12p	late	early	3	4	1	90,TCGA-BP-4985,TCGA-B0-5116	5,55,TCGA-BP-5175,TCGA-B0-5094	1
del22q->amp3q	late	Inter./not powered	3	2	1	TCGA-B0-5084,TCGA-B0-5109,TCGA-B0-5116	21,TCGA-CZ-5469	1
del22q->amp5q	late	early	3	6	0.507812	9,TCGA-BP-4986,TCGA-CZ-5468	34,55,TCGA-B8-A54H,TCGA-A3-3322,TCGA-B0-5094,TCGA-CZ-5469	0.691883
del22q->amp7q	late	early	3	7	0.34375	90,TCGA-CZ-5468,TCGA-B0-5116	55,64,TCGA-A3-3322,TCGA-BP-5175,TCGA-B0-5094,TCGA-BP-4960,TCGA-CZ-5469	0.524745
del22q->amp12q	late	early	3	3	1	90,TCGA-BP-4985,TCGA-B0-5116	55,TCGA-BP-5175,TCGA-B0-5094	1
del22q->amp20q	late	late	3	3	1	9,TCGA-CZ-5468,TCGA-B0-5116	TCGA-BP-5175,TCGA-B0-5094,TCGA-CZ-5469	1
amp5p->amp7p	early	early	4	9	0.266846	41,90,TCGA-BP-4962,TCGA-CJ-5684	TCGA-CW-5591,TCGA-BP-4960,TCGA-BP-5175,76,9,93,TCGA-A3-3316,TCGA-B0-5694,TCGA-CZ-5468	0.437721
amp5p->amp12p	early	early	6	3	0.507812	90,TCGA-CZ-5469,TCGA-BP-5191,TCGA-B0-5095,TCGA-BP-4985,TCGA-CJ-5684	TCGA-CW-5591,TCGA-BP-5175,TCGA-CZ-5468	0.691883
amp5p->amp3q	early	Inter./not powered	5	3	0.726562	TCGA-B8-5163,TCGA-B0-5094,TCGA-B0-5712,39,TCGA-CJ-4904	21,TCGA-CW-5591,TCGA-CZ-5468	0.904274
amp5p->amp7q	early	early	3	8	0.226562	90,TCGA-BP-4962,TCGA-CJ-5684	TCGA-CW-5591,TCGA-BP-4960,TCGA-BP-5175,76,9,93,TCGA-A3-3316,TCGA-B0-5694	0.375762
amp5p->amp8q	early	late	4	5	1	TCGA-B8-5163,TCGA-CZ-5469,TCGA-BP-5191,TCGA-CZ-5456	TCGA-CJ-6027,TCGA-CW-5591,42,TCGA-A3-3316,TCGA-BP-5173	1
amp5p->amp12q	early	early	6	3	0.507812	90,TCGA-CZ-5469,TCGA-BP-5191,TCGA-B0-5095,TCGA-BP-4985,TCGA-CJ-5684	TCGA-CW-5591,TCGA-BP-5175,TCGA-CZ-5468	0.691883
amp7p->amp16p	early	Inter./not powered	4	1	0.375	83,TCGA-A3-3322,TCGA-CZ-5469,TCGA-BP-4960	TCGA-A3-3358	0.542553
amp7p->amp3q	early	Inter./not powered	6	1	0.125	TCGA-B0-5094,TCGA-B4-5835,TCGA-BP-4960,TCGA-BP-5175,TCGA-CW-6087,TCGA-B0-5109	90	0.225845
amp7p->amp5q	early	early	10	5	0.301758	TCGA-CW-5591,TCGA-BP-4960,TCGA-BP-5175,76,9,93,TCGA-A3-3316,TCGA-B0-5694,TCGA-CZ-5468,96	90,TCGA-BP-4962,TCGA-CJ-5684,TCGA-A3-3358,TCGA-B0-5081	0.476192
amp7p->amp8q	early	late	7	2	0.179688	98,TCGA-CZ-5469,TCGA-BP-4960,TCGA-BP-5175,9,TCGA-CZ-5456,TCGA-CZ-5468	42,TCGA-BP-4983	0.316996
amp7p->amp20q	early	late	9	2	0.0654297	83,TCGA-CW-5591,22,TCGA-BP-4960,TCGA-CW-6087,9,TCGA-A3-3316,TCGA-CZ-5468,14	90,TCGA-B8-4622	0.125813
amp12p->amp3q	early	Inter./not powered	6	4	0.753906	TCGA-B0-5084,TCGA-B8-5163,TCGA-B0-5094,TCGA-BP-5175,TCGA-CW-6087,TCGA-B0-5109	90,TCGA-CZ-5469,TCGA-BP-5191,TCGA-BP-4985	0.922949
amp12p->amp5q	early	early	3	8	0.226562	TCGA-CW-5591,TCGA-BP-5175,TCGA-CZ-5468	90,TCGA-CZ-5469,TCGA-BP-5191,TCGA-B0-5095,TCGA-BP-4985,TCGA-CJ-5684,TCGA-A3-3358,TCGA-B0-5081	0.375762
amp12p->amp8q	early	late	4	2	0.6875	TCGA-B8-5163,TCGA-BP-5175,TCGA-CZ-5456,TCGA-CZ-5468	42,TCGA-BP-4985	0.882075
amp12p->amp20q	early	late	6	2	0.289062	TCGA-CW-5591,22,TCGA-CW-6087,TCGA-A3-3319,TCGA-CZ-5468,14	90,TCGA-CZ-5469	0.457122
amp16p->amp5q	Inter./not powered	early	1	7	0.0703125	TCGA-CW-5591	TCGA-CJ-5672,TCGA-A3-3322,TCGA-CZ-5469,TCGA-B0-5081,TCGA-DV-5568,TCGA-B0-5402,TCGA-B0-5710	0.131484
amp16p->amp7q	Inter./not powered	early	1	5	0.21875	TCGA-A3-3358	83,TCGA-CJ-5672,TCGA-A3-3322,TCGA-CZ-5469,TCGA-BP-4960	0.369357
amp16p->amp20q	Inter./not powered	late	4	1	0.375	TCGA-CW-5591,22,TCGA-A3-3319,TCGA-A3-3358	TCGA-CZ-5469	0.542553
amp3q->amp5q	Inter./not powered	early	3	7	0.34375	21,TCGA-CW-5591,TCGA-CZ-5468	TCGA-B8-5163,TCGA-B0-5094,TCGA-B0-5712,TCGA-CJ-6033,39,TCGA-CJ-4904,TCGA-B0-5710	0.524745
amp3q->amp7q	Inter./not powered	early	3	6	0.507812	21,90,TCGA-CZ-5468	TCGA-B0-5094,TCGA-B4-5835,TCGA-BP-4960,TCGA-BP-5175,TCGA-CW-6087,TCGA-B0-5109	0.691883
amp3q->amp8q	Inter./not powered	late	4	2	0.6875	21,TCGA-CZ-5469,TCGA-BP-5191,TCGA-CZ-5468	TCGA-CJ-6027,TCGA-B0-5712	0.882075
amp3q->amp12q	Inter./not powered	early	4	5	1	90,TCGA-CZ-5469,TCGA-BP-5191,TCGA-BP-4985	TCGA-B8-5163,TCGA-B0-5094,TCGA-BP-5175,TCGA-CW-6087,TCGA-B0-5109	1
amp3q->amp20q	Inter./not powered	late	6	3	0.507812	TCGA-CW-5591,22,TCGA-BP-5191,TCGA-A3-3319,TCGA-BP-5010,TCGA-CZ-5468	TCGA-B8-5163,TCGA-B0-5094,TCGA-BP-5175	0.691883
amp5q->amp7q	early	early	5	9	0.42395	90,TCGA-BP-4962,TCGA-CJ-5684,TCGA-A3-3358,TCGA-B0-5081	TCGA-CW-5591,TCGA-BP-4960,TCGA-BP-5175,76,9,93,TCGA-A3-3316,TCGA-B0-5694,96	0.609836
amp5q->amp8q	early	late	5	5	1	TCGA-B8-5163,TCGA-CZ-5470,TCGA-CZ-5469,TCGA-BP-5191,TCGA-CZ-5456	TCGA-CJ-6027,TCGA-CW-5591,42,TCGA-A3-3316,TCGA-BP-5173	1
amp5q->amp12q	early	early	8	3	0.226562	90,TCGA-CZ-5469,TCGA-BP-5191,TCGA-B0-5095,TCGA-BP-4985,TCGA-CJ-5684,TCGA-A3-3358,TCGA-B0-5081	TCGA-CW-5591,TCGA-BP-5175,TCGA-CZ-5468	0.375762
amp5q->amp20q	early	late	7	1	0.0703125	22,TCGA-BP-5191,TCGA-A3-3319,TCGA-BP-4962,14,TCGA-A3-3358,TCGA-CJ-4902	TCGA-BP-5175	0.131484
amp7q->amp8q	early	late	6	2	0.289062	98,TCGA-CZ-5469,TCGA-BP-4960,TCGA-BP-5175,9,TCGA-CZ-5456	42,TCGA-BP-4983	0.457122
amp7q->amp20q	early	late	8	2	0.109375	83,TCGA-CW-5591,22,TCGA-BP-4960,TCGA-CW-6087,9,TCGA-A3-3316,14	90,TCGA-B8-4622	0.200031
amp8q->amp12q	late	early	2	4	0.6875	42,TCGA-BP-4985	TCGA-B8-5163,TCGA-BP-5175,TCGA-CZ-5456,TCGA-CZ-5468	0.882075
amp8q->amp20q	late	late	4	6	0.753906	TCGA-CW-5591,42,TCGA-A3-3316,TCGA-A3-3319	TCGA-B8-5163,TCGA-B4-5832,TCGA-CZ-5469,TCGA-BP-5175,TCGA-CZ-5456,TCGA-BP-5000	0.922949
amp12q->amp20q	early	late	6	2	0.289062	TCGA-CW-5591,22,TCGA-CW-6087,TCGA-A3-3319,TCGA-CZ-5468,14	90,TCGA-CZ-5469	0.457122
