# Supplementary material for: Clonal architectures predict clinical outcome in clear cell renal cell carcinoma
Source: Nat Commun. 2019 Mar 18;10:1245. doi: 10.1038/s41467-019-09241-7 (PMC6423009; doi:10.1038/s41467-019-09241-7)
Supplement: Supplementary file 6 — Supplementary Data 4 [file 41467_2019_9241_MOESM6_ESM.xls]

## Sheet: supplementary.table.4a.chisq.te
driver_events	clusterA	clusterB	P.value	qvalue
VHL	0.246575	1	5.26056e-29	9.469e-28
BAP1	0.191781	0.032967	0.000873286	0.00224559
del14q	0.678082	0.241758	1.5375e-10	6.91876e-10
del9p	0.458904	0.043956	3.21022e-11	2.88919e-10
del9q	0.452055	0.043956	5.70102e-11	3.42061e-10
del4q	0.0547945	0.032967	0.645947	0.775137
del4p	0.0479452	0.010989	0.245089	0.315115
del13q	0.109589	0.043956	0.126607	0.18991
amp12p	0.335616	0.032967	1.07166e-07	3.85799e-07
amp12q	0.328767	0.032967	1.72519e-07	5.17557e-07
del11q	0.0616438	0	0.0388886	0.0777772
del22q	0.0684932	0.010989	0.0837893	0.13711
del15q	0.0479452	0.010989	0.245089	0.315115
del2q	0.0136986	0	0.695647	0.782603
USH2A	0.0342466	0.032967	1	1
del1p	0.0479452	0.043956	1	1
amp3q	0.30137	0.10989	0.0011189	0.00251752
HMCN1	0.116438	0.032967	0.044632	0.0803376

## Sheet: supple.table.4b.chisq.test.nmf.
driver_events	clusterC	clusterB	P.value	qvalue
VHL	0.357143	1	7.00514e-21	4.20309e-20
BAP1	0.0625	0.032967	0.521595	0.586794
del14q	0.696429	0.241758	2.92207e-10	4.78157e-10
del9p	0.625	0.043956	4.18772e-17	1.25632e-16
del9q	0.625	0.043956	4.18772e-17	1.25632e-16
del4q	0.669643	0.032967	6.88174e-20	3.09678e-19
del4p	0.6875	0.010989	2.73916e-22	4.93049e-21
del13q	0.508929	0.043956	2.03257e-12	4.06513e-12
amp12p	0.125	0.032967	0.0357782	0.049539
amp12q	0.116071	0.032967	0.0544212	0.0699701
del11q	0.482143	0	3.68093e-14	9.46524e-14
del22q	0.392857	0.010989	2.23517e-10	4.02331e-10
del15q	0.464286	0.010989	8.55069e-13	1.92391e-12
del2q	0.348214	0	1.17434e-09	1.76152e-09
USH2A	0.0625	0.032967	0.521595	0.586794
del1p	0.705357	0.043956	6.05145e-21	4.20309e-20
amp3q	0.133929	0.10989	0.761439	0.806229
HMCN1	0.0357143	0.032967	1	1

## Sheet: supplementary.table.4c.chisq.te
driver_events	clusterA	clusterC	P.value	qvalue
VHL	0.246575	0.357143	0.0729384	0.0820557
BAP1	0.191781	0.0625	0.00476851	0.00715276
del14q	0.678082	0.696429	0.857634	0.857634
del9p	0.458904	0.625	0.0116069	0.0149232
del9q	0.452055	0.625	0.00848959	0.0117548
del4q	0.0547945	0.669643	4.4462e-25	2.66772e-24
del4p	0.0479452	0.6875	7.22564e-27	6.50308e-26
del13q	0.109589	0.508929	4.55784e-12	1.17202e-11
amp12p	0.335616	0.125	0.000172086	0.000309755
amp12q	0.328767	0.116071	0.000124324	0.000248648
del11q	0.0616438	0.482143	2.06952e-14	7.45028e-14
del22q	0.0684932	0.392857	5.89138e-10	1.32556e-09
del15q	0.0479452	0.464286	9.74521e-15	4.38534e-14
del2q	0.0136986	0.348214	1.1392e-12	3.4176e-12
USH2A	0.0342466	0.0625	0.441384	0.467348
del1p	0.0479452	0.705357	5.37245e-28	9.67041e-27
amp3q	0.30137	0.133929	0.00249088	0.00407599
HMCN1	0.116438	0.0357143	0.0339581	0.0407497
